# Supplementary material for: Validation of selection signatures for coat color in the Podolica Italiana gray cattle breed
Source: Front Genet. 2024 Dec 9;15:1453295. doi: 10.3389/fgene.2024.1453295 (PMC11663911; doi:10.3389/fgene.2024.1453295)
Supplement: Supplementary file 1 [file Table2.xlsx]

## Sheet: PODOLICA_OLD
Supplementary Table S2: Results of the selection-signatures study based on the Fst-outlier approach implemented in the BayeScan software, performed by contrasting each Podolica Italiana subgroups with each of the four non-grey breeds.
POD_OLD vs CHAROLAIS							POD_OLD vs LIMOUSIN							POD_OLD vs HOLSTEIN							POD_OLD vs ANGUS
BTA	SNP ID	bp	P-val	q-val	Fst		BTA	SNP ID	bp	P-val	q-val	Fst		BTA	SNP ID	bp	P-val	q-val	Fst		BTA	SNP ID	bp	P-val	q-val	Fst
2	ARS-BFGL-NGS-17147	6183129	4.27e-07	0.000232	0.39259		2	ARS-BFGL-NGS-15417	6645590	9.61e-08	0.000362	0.37594		1	BTB-00028647	60008528	3.27e-07	0.00256	0.38911		1	ARS-BFGL-NGS-66449	571340	4.61e-08	0.0398	0.28638
2	ARS-BFGL-NGS-15417	6645590	7.71e-08	0.000554	0.37594		2	Hapmap49624-BTA-47893	6700805	3.12e-07	0.00211	0.39962		1	Hapmap26500-BTA-37512	78763254	3.21e-08	0.00171	0.38158		2	Hapmap49624-BTA-47893	6700805	7.76e-07	0.00266	0.31728
2	Hapmap49624-BTA-47893	6700805	2.16e-07	0.00292	0.39962		2	ARS-BFGL-NGS-11319	6763227	4.11e-07	0.00532	0.25378		1	Hapmap48393-BTA-58266	152772804	3.98e-07	0.0457	0.38969		2	ARS-BFGL-NGS-11319	6763227	2.81e-07	0.00423	0.29264
2	ARS-BFGL-NGS-11319	6763227	4.02e-07	0.00573	0.25378		2	Hapmap47560-BTA-30470	6831955	2.31e-07	0.000111	0.38527		2	Hapmap49624-BTA-47893	6700805	1.88e-07	0.000425	0.43808		2	ARS-BFGL-NGS-71755	17461491	4.17e-07	0.0139	0.39834
2	Hapmap47560-BTA-30470	6831955	1.12e-07	0.000341	0.38527		2	Hapmap52728-rs29018577	7086105	1.82e-06	0.0301	0.23534		2	ARS-BFGL-NGS-11319	6763227	1.54e-07	0.00397	0.37752		2	BTB-00081745	17627839	4.88e-06	0.00356	0.40229
4	Hapmap23010-BTA-142347	76657995	9.28e-08	0.0224	0.27926		2	BTA-47483-no-rs	7125831	1.57e-08	0.00148	0.39132		2	Hapmap47560-BTA-30470	6831955	6.08e-08	0.000693	0.23895		3	ARS-USMARC-Parent-DQ647187-rs29010510	21146877	4.88e-07	0.00283	0.38596
4	ARS-BFGL-NGS-31715	76897822	2.11e-06	0.00323	0.41278		2	ARS-BFGL-NGS-59102	7248683	4.02e-07	0.00148	0.43999		2	ARS-BFGL-NGS-59102	7248683	2.11e-06	0.00729	0.38213		6	ARS-BFGL-NGS-83066	92972074	5.1e-08	0.000423	0.43781
4	ARS-BFGL-NGS-37807	77009788	3.71e-06	0.00728	0.24167		2	Hapmap53965-rs29017456	7270116	3.98e-07	0.00128	0.37925		2	Hapmap53965-rs29017456	7270116	3.55e-06	0.00529	0.40145		7	ARS-BFGL-NGS-36580	38879723	3.59e-07	0.0027	0.39054
4	ARS-BFGL-NGS-22118	77074551	2.44e-06	0.00777	0.38613		2	Hapmap60397-ss46527095	7321910	2.78e-06	0.000295	0.23866		2	Hapmap60397-ss46527095	7321910	3.13e-06	0.00473	0.49571		11	Hapmap54844-rs29022274	41833490	3.3e-07	0.0027	0.38009
4	ARS-BFGL-NGS-30005	77108951	2.98e-07	0.0221	0.27839		4	Hapmap23010-BTA-142347	76657995	3.29e-08	0.0219	0.27926		2	ARS-BFGL-NGS-52961	7457310	2.15e-07	0.0423	0.38068		11	ARS-BFGL-BAC-12994	41854251	4.15e-05	0.0259	0.37967
4	Hapmap53144-ss46525999	77555681	1.27e-07	0.000581	0.37638		4	ARS-BFGL-NGS-31715	76897822	3.39e-06	0.00123	0.41278		2	BTB-00078691	7492224	1.51e-07	0.000572	0.23794		14	Hapmap45796-BTA-25271	23853811	4.34e-08	0.00392	0.37782
4	ARS-BFGL-NGS-105631	77697936	3.08e-06	0.00912	0.38374		4	ARS-BFGL-NGS-37807	77009788	7.467e-06	0.00984	0.24167		2	BTB-01977132	7520210	2.76e-06	0.00528	0.37917		14	ARS-BFGL-BAC-8052	23893220	3.34e-07	0.0486	0.38696
4	ARS-BFGL-NGS-43041	77762822	2.91e-07	0.00789	0.41307		4	ARS-BFGL-NGS-22118	77074551	3.27e-06	0.00428	0.38613		2	BTA-27415-no-rs	7751590	1.46e-07	0.0241	0.38868		14	BTB-01532239	24437778	3.77e-05	0.000174	0.39898
4	BTA-71093-no-rs	77796085	5.29e-08	0.000918	0.21201		7	ARS-BFGL-NGS-12557	47252135	4.17e-07	0.0132	0.23568		2	BTB-01717869	7772897	5.57e-08	0.0429	0.37859		14	BTB-01530788	24524205	2.77e-07	0.00392	0.28021
4	BTB-00195629	77954275	3.24e-07	0.0212	0.41407		7	ARS-BFGL-NGS-20141	47274866	4.88e-06	3.86e-05	0.31862		2	UA-IFASA-9562	7798268	3.24e-07	0.00439	0.38102		14	BTB-00557532	24643266	3.98e-07	0.000125	0.37685
4	BTB-00195600	77995683	1.72e-06	0.00377	0.39452		7	BTA-78954-no-rs	47384327	4.88e-07	0.00256	0.33289		2	BTB-01941823	68584610	2.22e-06	0.000371	0.48485		14	Hapmap46986-BTA-34282	25307116	2.78e-06	0.00447	0.27703
5	ARS-BFGL-NGS-14781	56766165	6.27e-07	0.00912	0.43645		7	BTA-79025-no-rs	47892300	5.1e-08	2.23e-06	0.39716		2	BTB-00110604	110031447	4.45e-07	0.0423	0.40921		14	Hapmap46735-BTA-86653	25401722	4.47e-05	0.0225	0.37717
5	ARS-BFGL-NGS-108437	57008880	5.84e-07	0.00291	0.37556		8	Hapmap40677-BTA-121871	107821440	3.59e-07	2.23e-06	0.28177		4	Hapmap53144-ss46525999	77555681	1.01e-07	0.00423	0.41742		14	ARS-BFGL-NGS-36089	25698286	7.68e-06	0.0048	0.41142
5	BTA-73563-no-rs	57087530	9.18e-06	0.00261	0.37851		14	ARS-BFGL-BAC-8052	23893220	3.3e-07	0.00746	0.345097		4	ARS-BFGL-NGS-105631	77697936	7.13e-06	0.0243	0.38602		14	Hapmap24966-BTC-054594	26080801	2.26e-07	0.0047	0.37933
5	ARS-BFGL-NGS-100634	57335801	2.12e-08	0.00421	0.39417		14	BTB-01532239	24437778	4.15e-05	0.0416	0.33728		4	ARS-BFGL-NGS-43041	77762822	1.82e-06	0.00407	0.38195		14	BTB-01143648	26168147	3.12e-07	0.0191	0.38578
5	UA-IFASA-6196	57383719	3.32e-06	0.0226	0.41246		14	BTB-01530778	24482969	4.34e-08	0.0484	0.40736		5	BTB-01968129	43315469	1.57e-08	0.0301	0.42572		14	BTB-01143619	26196375	2.19e-08	0.0191	0.38395
5	ARS-BFGL-NGS-44271	57606624	9.18e-07	0.00718	0.28841		14	BTB-01530788	24524205	3.34e-07	0.0182	0.43664		5	BTB-01477513	43365207	4.02e-07	0.0301	0.38373		21	ARS-BFGL-NGS-104603	2918184	4.28e-07	0.00876	0.37801
5	ARS-BFGL-NGS-12487	57953405	1.11e-07	0.00321	0.38945		14	BTB-00557532	24643266	3.77e-05	0.022	0.43074		5	BTB-01477536	43417275	3.98e-07	0.00148	0.37756		21	ARS-BFGL-NGS-92774	2938326	1.23e-07	0.00292	0.28924
5	ARS-BFGL-NGS-103394	57977594	7.38e-06	0.0221	0.37611		14	Hapmap40120-BTA-34288	24787245	2.77e-07	0.0216	0.43805		7	ARS-BFGL-NGS-83376	46000989	2.78e-06	0.00148	0.23793		21	ARS-BFGL-NGS-37987	2985827	1.67e-06	0.000398	0.29722
7	ARS-BFGL-NGS-12557	47252135	1.78e-08	0.0291	0.28858		14	Hapmap41234-BTA-34285	25107556	3.22e-06	0.00709	0.33868		7	ARS-BFGL-NGS-69121	46477516	4.47e-05	0.00128	0.38624		22	ARS-BFGL-NGS-39442	43620882	5.39e-06	0.000672	0.41751
7	ARS-BFGL-NGS-20141	47274866	1.67e-06	0.00876	0.37769		14	BTB-00559128	25215027	4.01e-06	0.0378	0.33768		7	ARS-BFGL-NGS-45683	46574843	4.27e-07	0.000295	0.23919		22	BTB-00847362	43801163	4.39e-07	0.00712	0.38441
14	ARS-BFGL-BAC-8052	23893220	9.12e-08	0.00212	0.29465		14	Hapmap46986-BTA-34282	25307116	7.67e-07	0.022	0.33447		7	ARS-BFGL-NGS-106936	46626888	3.81e-08	0.00119	0.38108		23	ARS-BFGL-NGS-18676	11631005	5.74e-07	0.00418	0.39347
14	BTA-91250-no-rs	24145838	4.39e-08	0.000671	0.40364		14	Hapmap46735-BTA-86653	25401722	5.45e-06	0.0142	0.24117		7	ARS-BFGL-NGS-12557	47252135	7.92e-07	0.0394	0.38325		23	ARS-BFGL-NGS-68466	11692615	2.76e-06	0.000699	0.38587
14	BTB-01417924	24182406	2.67e-07	0.000612	0.37615		14	ARS-BFGL-NGS-44032	25425357	3.32e-07	0.00383	0.21601		7	ARS-BFGL-NGS-20141	47274866	6.27e-07	0.00042	0.39868		23	Hapmap26666-BTA-137044	11818761	1.46e-07	0.00238	0.41885
14	BTB-01532239	24437778	7.18e-07	0.00298	0.38228		14	ARS-BFGL-NGS-36089	25698286	4.24e-07	0.000767	0.37933		7	BTA-79025-no-rs	47892300	4.77e-06	0.0042	0.38542		26	BTB-00931586	21409429	5.57e-08	0.000176	0.28993
14	BTB-01530788	24524205	2.6e-06	0.00421	0.28702		14	Hapmap49927-BTA-24548	25771436	4.12e-07	0.000178	0.38948		10	Hapmap60155-rs29010222	38376013	3.22e-07	0.0421	0.37822		26	ARS-BFGL-NGS-6259	22059103	2.18e-07	5.39e-05	0.37884
14	BTB-00557532	24643266	3.67e-07	0.000321	0.37783		14	Hapmap25446-BTC-054694	26003598	3.23e-06	0.0377	0.39567		10	BTB-01250839	42432658	8.56e-06	0.000484	0.48026		26	Hapmap53405-rs29014382	22339074	1.72e-08	0.0012	0.28152
14	Hapmap40120-BTA-34288	24787245	4.91e-07	0.00321	0.27391		14	Hapmap24967-BTC-054601	26060343	1.11e-06	0.00573	0.38902		10	Hapmap45147-BTA-106533	50866684	7.45e-06	0.00448	0.49252		26	ARS-BFGL-NGS-29678	22383645	7.17e-07	0.00441	0.38524
14	Hapmap46986-BTA-34282	25307116	1.23e-07	0.00333	0.38879		14	BTB-01143619	26196375	3.18e-07	0.00163	0.44551		10	BTA-16517-no-rs	51715026	6.99e-08	0.00199	0.45924		26	ARS-BFGL-NGS-101647	22550366	6.57e-06	0.0426	0.27615
14	Hapmap46735-BTA-86653	25401722	7.19e-09	4.23e-05	0.38753		14	UA-IFASA-8415	26223437	3.69e-08	0.0393	0.40664		10	BTB-00432889	62653672	1.72e-08	0.000677	0.23857		26	BTA-60900-no-rs	22557427	4.14e-07	0.00469	0.38081
14	ARS-BFGL-NGS-36089	25698286	4.22e-09	7.12e-05	0.38924		14	BTB-01143580	26264142	4.27e-07	0.00538	0.37979		10	BTA-73310-no-rs	62675184	4.5e-06	0.0132	0.38191		26	BTB-00932483	22826271	5.53e-06	0.00178	0.38837
14	BTB-01143619	26196375	9.12e-05	0.00397	0.37889		14	Hapmap40958-BTA-34312	26450034	3.81e-08	0.00843	0.33577		14	BTB-01532239	24437778	5.56e-07	3.86e-05	0.22396		26	ARS-BFGL-NGS-11271	22913016	3.98e-07	0.000298	0.41407
14	UA-IFASA-8415	26223437	7.19e-07	0.00231	0.27974		14	Hapmap32434-BTC-011497	26473490	7.92e-07	0.0431	0.29859		14	BTB-01530788	24524205	1.08e-07	0.00256	0.39219		26	Hapmap38196-BTA-114696	23461479	1.88e-07	5.23e-05	0.27772
14	BTB-01143580	26264142	6.28e-07	0.0302	0.39041		14	Hapmap23172-BTC-011263	26685204	6.27e-07	0.00012	0.28985		14	BTB-00557532	24643266	5.53e-06	0.000223	0.38182		26	Hapmap49372-BTA-91009	23689229	1.54e-07	0.00547	0.38402
14	Hapmap32434-BTC-011497	26473490	3.91e-05	0.00661	0.27921		14	Hapmap28828-BTC-011250	26713734	4.77e-06	0.00256	0.30509		14	Hapmap40120-BTA-34288	24787245	1.97e-08	0.000223	0.39591		29	ARS-BFGL-NGS-109317	49906123	3.27e-07	0.00512	0.38636
14	ARS-BFGL-NGS-35159	26508236	7.38e-06	0.00341	0.37888		14	Hapmap30932-BTC-011225	26766010	3.22e-07	0.00171	0.44687		14	Hapmap41234-BTA-34285	25107556	1.41e-06	0.00746	0.39511		29	ARS-BFGL-NGS-25479	49979913	3.21e-08	0.0287	0.27858
14	Hapmap50665-BTA-34310	26542736	4.71e-08	0.00289	0.29159		14	UA-IFASA-7902	26800529	8.56e-06	0.0457	0.37754		14	BTB-02056709	25175950	5.61e-08	0.0416	0.47428
14	ARS-BFGL-NGS-83583	26597692	7.23e-06	0.0115	0.38317		14	Hapmap31672-BTC-065429	26836013	7.45e-06	0.000425	0.43457		14	BTB-00559128	25215027	1.61e-08	0.0484	0.37947
14	ARS-BFGL-NGS-32721	26621020	4.78e-07	0.000439	0.37787		14	Hapmap22691-BTC-065298	26926569	6.99e-08	0.00397	0.23259		14	BTB-00557354	25254540	3.55e-07	0.0182	0.23988
14	Hapmap23172-BTC-011263	26685204	8.49e-07	0.00426	0.39458		14	Hapmap25761-BTC-065280	26949215	0.000905	0.00693	0.23893		14	Hapmap46986-BTA-34282	25307116	7.17e-07	0.022	0.37774
14	Hapmap28828-BTC-011250	26713734	1.92e-06	0.0071	0.38191		14	BTB-01280026	27035971	0.000222	0.00729	0.23398		14	Hapmap58177-rs29027340	66194561	6.57e-06	0.0216	0.40296
14	Hapmap30932-BTC-011225	26766010	7.73e-06	0.000127	0.46519		14	Hapmap27934-BTC-065223	27155254	0.00033	0.00529	0.43794		18	Hapmap44238-BTA-42338	14401871	4.14e-07	0.00709	0.37935
18	ARS-BFGL-NGS-28825	14058919	3.59e-06	0.0115	0.39449		18	UA-IFASA-8043	13346768	0.000282	0.00473	0.33802		18	Hapmap42446-BTA-118372	15199711	5.92e-07	0.0378	0.39375
18	ARS-BFGL-NGS-4996	14115136	5.13e-07	0.0258	0.49469		18	Hapmap47004-BTA-42343	13857900	5.97e-05	0.0423	0.33982		18	Hapmap42939-BTA-42498	15594562	5.52e-05	0.022	0.39231
18	ARS-BFGL-NGS-31386	14208633	4.33e-07	0.000819	0.28684		18	ARS-BFGL-NGS-23632	13974114	0.000637	0.000572	0.43915		19	ARS-BFGL-NGS-414	47927722	2.71e-06	0.0142	0.23829
18	Hapmap44238-BTA-42338	14401871	5.94e-08	0.000299	0.37442		18	ARS-BFGL-NGS-28825	14058919	0.000317	0.00528	0.43933		20	ARS-BFGL-NGS-31361	26602523	6.51e-07	0.00383	0.39127
18	BTA-42522-no-rs	15039844	5.772e-07	0.00223	0.29163		18	ARS-BFGL-NGS-4996	14115136	0.000159	0.0241	0.34266		20	Hapmap39752-BTA-50132	26917749	6.71e-06	0.000767	0.38827
18	BTA-121118-no-rs	15069718	4.51e-07	0.00321	0.29278		18	ARS-BFGL-NGS-31386	14208633	2.41e-05	0.0429	0.23831		20	BTA-50131-no-rs	26942991	3.47e-08	0.000178	0.39537
26	Hapmap53405-rs29014382	22339074	9.12e-07	0.000321	0.40198		18	Hapmap44238-BTA-42338	14401871	3.59e-06	0.00439	0.23792		20	Hapmap26391-BTA-135045	27170720	2.7e-07	0.0377	0.37655
26	Hapmap51875-BTA-110142	22526369	3.28e-08	0.0224	0.38008		18	BTA-42522-no-rs	15039844	6.64e-07	3.71e-05	0.43787		26	Hapmap53405-rs29014382	22339074	2.82e-06	0.00573	0.24015
26	ARS-BFGL-NGS-101647	22550366	2.34e-06	0.00383	0.38559		18	BTA-121118-no-rs	15069718	0.000599	0.0423	0.43781		26	ARS-BFGL-NGS-101647	22550366	9.05e-05	0.000795	0.40386
26	BTA-60900-no-rs	22557427	3.431e-06	0.00834	0.37673		18	Hapmap42939-BTA-42498	15594562	4.29e-05	0.00423	0.43776		26	BTA-60900-no-rs	22557427	6.98e-06	4.59e-05	0.38049
26	BTB-00932483	22826271	2.41e-06	0.00343	0.28113		18	ARS-BFGL-BAC-33135	15883183	0.000136	0.0243	0.24518		26	BTB-00932483	22826271	0.000317	4.59e-05	0.27793
26	ARS-BFGL-NGS-11271	22913016	3.21e-07	0.0221	0.23829		26	Hapmap53405-rs29014382	22339074	1.08e-07	0.00523	0.23623		26	ARS-BFGL-NGS-11271	22913016	5.76e-06	0.0158	0.37618
							26	ARS-BFGL-NGS-29678	22383645	1.44e-05	0.00437	0.39128		29	ARS-BFGL-NGS-30371	43129250	6.82e-05	0.00366	0.37882
							26	Hapmap51875-BTA-110142	22526369	4.17e-09	0.00222	0.38963
							26	BTA-60900-no-rs	22557427	2.7e-09	0.0115	0.33327
							26	BTB-00932483	22826271	6.98e-05	0.000871	0.24056
							27	ARS-BFGL-NGS-15147	34943234	0.000739	0.00392	0.23245
							29	ARS-BFGL-NGS-102550	33536814	3.72e-06	0.00295	0.48513

## Sheet: PODOLICA_MEDIUM
Supplementary Table S2: Results of the selection-signatures study based on the Fst-outlier approach implemented in the BayeScan software, performed by contrasting each Podolica Italiana subgroups with each of the four non-grey breeds.
POD_MED vs CHAROLAIS							POD_MED vs LIMOUSIN							POD_MED vs HOLSTEIN							POD_MED vs ANGUS
BTA	SNP ID	bp	P-val	q-val	Fst		BTA	SNP ID	bp	P-val	q-val	Fst		BTA	SNP ID	bp	P-val	q-val	Fst		BTA	SNP ID	bp	P-val	q-val	Fst
2	ARS-BFGL-NGS-17147	6183129	1.08e-06	0.0237	0.38449		2	BTB-00078030	4421299	7.96e-08	0.036215	0.38535		1	BTB-00028647	60008528	5.36e-06	0.049	0.23884		1	ARS-BFGL-NGS-66449	571340	2.47e-06	0.0176	0.38131
2	ARS-BFGL-NGS-15417	6645590	1.61e-05	0.00994	0.39055		2	ARS-BFGL-NGS-15417	6645590	1.93e-09	0.0036215	0.40976		1	Hapmap47180-BTA-112104	78511271	5.21e-08	0.00146	0.46443		1	BTA-122626-no-rs	10643238	4.59e-06	0.0021	0.23824
2	Hapmap49624-BTA-47893	6700805	2.76e-07	0.00192	0.39177		2	Hapmap49624-BTA-47893	6700805	3.17e-07	0.00036215	0.39967		1	ARS-BFGL-NGS-13617	78637787	3.71e-07	0.00428	0.38521		1	ARS-BFGL-NGS-36767	10776728	2.14e-08	0.000322	0.37922
2	ARS-BFGL-NGS-11319	6763227	4.34e-05	0.0038	0.37884		2	ARS-BFGL-NGS-11319	6763227	1.02e-07	0.036215	0.40247		1	Hapmap26500-BTA-37512	78763254	9.71e-06	0.0428	0.41499		2	Hapmap49624-BTA-47893	6700805	1.34e-06	0.0021	0.38646
2	Hapmap47560-BTA-30470	6831955	4.47e-06	0.0253	0.37381		2	Hapmap47560-BTA-30470	6831955	6.3e-05	0.036215	0.23768		1	Hapmap48393-BTA-58266	152772804	6.01e-07	0.00294	0.39699		2	ARS-BFGL-NGS-11319	6763227	4.6e-07	0.00142	0.49638
2	ARS-BFGL-NGS-77438	27814925	4.48e-05	0.00681	0.37789		2	ARS-BFGL-NGS-59102	7248683	1.05e-09	0.00044131	0.37506		2	Hapmap49624-BTA-47893	6700805	2.66e-06	0.00154	0.39476		2	ARS-BFGL-NGS-71755	17461491	1.73e-05	0.0419	0.37891
4	Hapmap23010-BTA-142347	76657995	4.32e-11	0.000772	0.37938		2	Hapmap53965-rs29017456	7270116	1.67e-06	0.0036215	0.39154		2	ARS-BFGL-NGS-11319	6763227	5.11e-06	0.00498	0.39802		2	BTB-00081745	17627839	6.21e-07	0.00771	0.37751
4	ARS-BFGL-NGS-31715	76897822	5.83e-10	0.00421	0.38999		2	Hapmap60397-ss46527095	7321910	3.33e-07	0.0042679	0.40184		2	Hapmap47560-BTA-30470	6831955	1.8e-05	0.0011	0.39629		2	Hapmap25533-BTA-133664	37332808	5.78e-07	0.0188	0.37649
4	ARS-BFGL-NGS-37807	77009788	2.93e-09	0.000291	0.43389		2	ARS-BFGL-NGS-52961	7457310	7.56e-06	0.00025058	0.37631		2	ARS-BFGL-NGS-59102	7248683	6.94e-05	0.0284	0.37879		2	Hapmap52382-rs29019574	37584534	2.95e-08	0.000274	0.38607
4	ARS-BFGL-NGS-22118	77074551	1.08e-07	0.000211	0.37909		2	ARS-BFGL-NGS-101286	119869465	2.76e-07	0.042679	0.37643		2	Hapmap53965-rs29017456	7270116	2.16e-07	0.000154	0.37866		3	ARS-USMARC-Parent-DQ647187-rs29010510	21146877	2.75e-06	0.0425	0.39453
4	ARS-BFGL-NGS-30005	77108951	7.06e-06	0.00212	0.39961		2	BTA-20378-no-rs	120037582	1.78e-06	0.00016525	0.37743		2	Hapmap60397-ss46527095	7321910	4.66e-06	0.0478	0.38388		6	ARS-BFGL-NGS-83066	92972074	3.41e-08	0.00031	0.48998
4	Hapmap53144-ss46525999	77555681	7.7e-06	0.0226	0.40302		4	Hapmap23010-BTA-142347	76657995	8.77e-08	0.032897	0.41204		2	ARS-BFGL-NGS-52961	7457310	4.60518e-07	0.000154	0.23999		7	ARS-BFGL-NGS-36580	38879723	2.75e-06	0.0275	0.43083
4	ARS-BFGL-NGS-105631	77697936	1.22e-07	0.00756	0.23962		4	ARS-BFGL-NGS-31715	76897822	0.000211	0.032897	0.22378		2	BTB-00078691	7492224	6.48e-06	0.00494	0.37738		7	Hapmap27428-BTA-151920	91483570	2.75e-05	0.00549	0.54001
4	ARS-BFGL-NGS-43041	77762822	2.21e-05	0.00993	0.39679		4	ARS-BFGL-NGS-37807	77009788	1.29e-06	0.0019104	0.38187		2	BTB-01977132	7520210	4.67e-05	0.0428	0.38598		7	Hapmap33678-BTA-161179	92135559	2.1e-06	0.0243	0.37753
5	ARS-BFGL-NGS-108437	57008880	3.72e-08	0.0221	0.37985		7	ARS-BFGL-NGS-33569	26937690	2.76e-06	0.000165	0.37521		2	BTA-27415-no-rs	7751590	5.21e-07	0.031	0.37417		11	Hapmap54844-rs29022274	41833490	2.23e-07	0.000355	0.39516
5	BTA-73563-no-rs	57087530	3.78e-05	0.0212	0.38495		7	BTB-00301426	31779090	1.59e-07	0.000328	0.20121		2	BTB-01941823	68584610	3.58e-05	0.00467	0.37497		11	ARS-BFGL-BAC-12994	41854251	2.76e-06	0.00626	0.23778
5	ARS-BFGL-NGS-100634	57335801	4.18e-05	0.00971	0.37719		7	Hapmap42042-BTA-104105	39801912	4.08e-07	0.00328	0.38668		4	ARS-BFGL-NGS-22118	77074551	3.53e-06	0.0406	0.38103		11	ARS-BFGL-NGS-36923	46967507	2.75e-06	0.0477	0.37848
5	UA-IFASA-6196	57383719	4.39e-05	0.00442	0.37662		7	ARS-BFGL-NGS-12557	47252135	3.79e-09	0.00191	0.39576		4	ARS-BFGL-NGS-30005	77108951	7.96e-05	0.0333	0.28414		14	Hapmap24767-BTC-058058	9964138	2.22e-05	0.0324	0.37992
5	ARS-BFGL-NGS-44271	57606624	4.52e-07	0.00212	0.45572		7	ARS-BFGL-NGS-20141	47274866	4.38e-07	0.0362	0.47747		4	Hapmap53144-ss46525999	77555681	1.34e-07	0.00123	0.37632		14	Hapmap45796-BTA-25271	23853811	2.75e-05	0.0482	0.41792
5	ARS-BFGL-NGS-12487	57953405	4.72e-05	0.0421	0.38081		7	BTA-78954-no-rs	47384327	2.19e-07	0.0362	0.37349		4	ARS-BFGL-NGS-105631	77697936	9.71e-05	0.00447	0.38182		14	ARS-BFGL-BAC-8052	23893220	1.18e-07	0.00362	0.38996
5	ARS-BFGL-NGS-103394	57977594	1.33e-06	0.00711	0.39894		7	BTA-79025-no-rs	47892300	1.37e-09	0.0441	0.24388		4	ARS-BFGL-NGS-43041	77762822	2.47e-06	0.0499	0.38583		14	BTB-01532239	24437778	1.24e-06	0.0118	0.38029
5	Hapmap36414-SCAFFOLD150043_20489	93567346	2.61e-06	0.0275	0.39562		7	ARS-BFGL-NGS-108768	50137774	1.96e-08	0.00362	0.38216		5	BTB-01968129	43315469	4.59e-06	0.0403	0.44031		14	BTB-01530788	24524205	1.04e-06	0.0333	0.40798
7	BTB-00301426	31779090	4.43e-09	0.00476	0.40011		13	ARS-BFGL-NGS-76722	69360031	1.31e-09	0.000426	0.38129		5	BTB-01477513	43365207	2.14e-05	0.0123	0.43952		14	BTB-00557532	24643266	1.25e-07	0.00215	0.38954
7	Hapmap42042-BTA-104105	39801912	8.28e-06	0.00553	0.38504		14	ARS-BFGL-BAC-8052	23893220	4.5e-06	0.0025	0.38607		5	BTB-01477536	43417275	1.34e-07	0.00211	0.38766		14	Hapmap46986-BTA-34282	25307116	9.22e-05	0.0425	0.37788
7	ARS-BFGL-NGS-12557	47252135	1.08e-05	0.00912	0.37351		14	BTB-01532239	24437778	7.54e-07	0.00426	0.37754		7	ARS-BFGL-NGS-83376	46000989	4.6e-05	0.0324	0.38663		14	Hapmap46735-BTA-86653	25401722	9.64e-06	0.0191	0.38172
7	ARS-BFGL-NGS-20141	47274866	1.61e-09	0.00427	0.37864		14	BTB-01530778	24482969	7.87e-06	0.036	0.39199		7	ARS-BFGL-NGS-69121	46477516	1.73e-06	0.00252	0.39311		14	ARS-BFGL-NGS-36089	25698286	1.29e-07	0.00191	0.39088
7	Hapmap52400-rs29025316	56130546	2.76e-05	0.00231	0.37743		14	BTB-01530788	24524205	1.04e-07	0.0362	0.38133		7	ARS-BFGL-NGS-45683	46574843	6.21e-05	0.042	0.38087		14	Hapmap24966-BTC-054594	26080801	4.78e-06	0.0306	0.39709
7	BTB-00311573	59077322	4.34e-05	0.0302	0.3789		14	BTB-00557532	24643266	1.21e-06	0.0362	0.38253		7	ARS-BFGL-NGS-106936	46626888	5.78e-05	0.019	0.38774		14	BTB-01143648	26168147	9.1e-05	0.0274	0.38493
7	BTB-00320041	80573481	4.47e-07	0.00661	0.37994		14	Hapmap40120-BTA-34288	24787245	4.43e-09	0.0089	0.38284		7	ARS-BFGL-NGS-12557	47252135	2.95e-06	0.0294	0.38901		14	BTB-01143619	26196375	2.47e-06	0.00274	0.37984
13	BTA-33314-no-rs	63939752	4.48e-05	0.00289	0.41597		14	Hapmap41234-BTA-34285	25107556	3.05e-06	0.00949	0.38195		7	BTA-79025-no-rs	47892300	2.75e-06	0.00549	0.23785		14	Hapmap23517-BTC-058008	10013686	1.18e-07	0.0049	0.38235
13	ARS-BFGL-NGS-76722	69360031	4.32e-09	0.0115	0.37548		14	BTB-00559128	25215027	2.64e-05	0.0482	0.38843		7	Hapmap38209-BTA-22552	99845133	3.41e-06	0.00819	0.23995		14	UA-IFASA-6233	10090807	1.24e-06	0.019	0.40092
13	ARS-BFGL-NGS-24000	69462978	5.83e-10	0.000981	0.38421		14	Hapmap46986-BTA-34282	25307116	1.55e-06	0.0176	0.37911		7	ARS-BFGL-NGS-25853	100089527	2.75e-05	0.0019	0.38065		21	ARS-BFGL-NGS-104603	2918184	3.2e-05	0.0274	0.38605
13	ARS-BFGL-NGS-103010	69670639	2.93e-09	0.00714	0.38926		14	Hapmap46735-BTA-86653	25401722	1.46e-05	0.0021	0.23793		10	Hapmap60155-rs29010222	38376013	2.75e-08	0.000452	0.40029		21	ARS-BFGL-NGS-92774	2938326	9.09e-06	0.0118	0.37957
14	ARS-BFGL-NGS-100407	21626317	1.08e-07	0.000327	0.39914		14	ARS-BFGL-NGS-44032	25425357	6.38e-05	0.0322	0.39191		10	Hapmap45147-BTA-106533	50866684	2.75e-08	0.000123296	0.23939		22	ARS-BFGL-NGS-39442	43620882	5.79e-09	0.00477	0.39911
14	ARS-BFGL-NGS-66553	22800695	7.06e-06	0.00532	0.38439		14	ARS-BFGL-NGS-36089	25698286	5.82e-05	0.0021	0.43417		10	BTA-16517-no-rs	51715026	2.75e-05	0.00989	0.37954		23	ARS-BFGL-NGS-18676	11631005	3.71e-05	0.0447	0.37546
14	UA-IFASA-9039	22875603	7.7e-06	0.00884	0.40062		14	Hapmap49927-BTA-24548	25771436	4.59e-06	0.0142	0.39484		10	BTB-00432889	62653672	2.77e-07	0.0176	0.37772		23	ARS-BFGL-NGS-68466	11692615	5.21e-07	0.000215	0.37585
14	ARS-BFGL-NGS-26028	22946107	1.22e-05	0.0292	0.39378		14	Hapmap25446-BTC-054694	26003598	8.9e-06	0.0419	0.37938		10	BTA-73310-no-rs	62675184	9.9285e-05	0.0159	0.37886		23	Hapmap26666-BTA-137044	11818761	5.09e-06	0.0174	0.40048
14	ARS-BFGL-BAC-8052	23893220	2.21e-05	0.00573	0.38449		14	Hapmap24967-BTC-054601	26060343	8.87e-09	0.000771	0.37562		14	ARS-BFGL-NGS-607	18460103	1.18e-06	0.0407	0.48744		23	Hapmap48695-BTA-25246	49283896	3.48e-05	0.0174	0.04037
14	BTA-91250-no-rs	24145838	3.72e-07	0.000976	0.37605		14	BTB-01143619	26196375	4.52e-07	0.0188	0.43035		14	ARS-BFGL-NGS-100407	21626317	1.24e-05	0.0434	0.50038		26	BTA-113587-no-rs	7799706	2.44e-06	0.0467	0.38001
14	BTB-01417924	24182406	3.78e-05	0.0115	0.37741		14	UA-IFASA-8415	26223437	6.21e-05	0.0274	0.23798		14	UA-IFASA-9039	22875603	1.04e-06	0.0274	0.48342		26	BTB-01078331	7900988	2.29e-06	0.00222	0.38392
14	BTB-01532239	24437778	4.18e-05	0.0258	0.37833		14	BTB-01143580	26264142	6.44e-06	0.000425	0.39495		14	BTB-01532239	24437778	1.25e-09	0.00226	0.49116		26	BTA-113588-no-rs	7932648	2.3e-07	0.00997	0.38116
14	BTB-01530788	24524205	4.39e-06	0.00872	0.41703		14	Hapmap40958-BTA-34312	26450034	1.41e-06	0.031	0.39539		14	BTB-01530788	24524205	9.22e-05	0.0454	0.42555		26	BTB-01957902	7984752	2.34e-06	0.00127	0.38537
14	BTB-00557532	24643266	4.52e-05	0.0299	0.38957		14	Hapmap32434-BTC-011497	26473490	2.59e-07	0.00275	0.86166		14	BTB-00557532	24643266	9.64e-09	0.000146	0.38328		26	BTB-00931586	21409429	4.66e-06	0.0174	0.38379
14	Hapmap40120-BTA-34288	24787245	4.72e-07	0.00283	0.37738		14	Hapmap23172-BTC-011263	26685204	5.73e-07	0.00549	0.40455		14	Hapmap40120-BTA-34288	24787245	1.29e-06	0.0449	0.37994		26	ARS-BFGL-NGS-6259	22059103	1.77e-08	0.000179	0.37495
14	Hapmap46986-BTA-34282	25307116	1.33e-06	0.0321	0.41476		14	Hapmap28828-BTC-011250	26713734	5.84e-05	0.0243	0.22405		14	Hapmap41234-BTA-34285	25107556	4.78e-07	0.00146	0.39087		26	Hapmap53405-rs29014382	22339074	3.21e-07	0.00177	0.46767
14	Hapmap46735-BTA-86653	25401722	2.61e-08	0.00672	0.38177		14	Hapmap30932-BTC-011225	26766010	2.43e-06	0.00567	0.38809		14	BTB-02056709	25175950	9.1e-05	0.0452	0.38438		26	ARS-BFGL-NGS-29678	22383645	4.2e-07	0.00188	0.38429
14	ARS-BFGL-NGS-36089	25698286	4.43e-06	0.00321	0.39767		14	Hapmap38958-BTA-44398	31785149	2.46e-05	0.0222	0.37882		14	BTB-00559128	25215027	2.47e-08	0.00019	0.23857		26	ARS-BFGL-NGS-101647	22550366	3.1e-06	0.0495	0.38541
14	BTB-01143619	26196375	4.21e-06	0.0224	0.39062		14	ARS-BFGL-BAC-10245	31819743	1.18e-09	0.00477	0.24085		14	BTB-00557354	25254540	2.22e-05	0.0493	0.37724		26	BTA-60900-no-rs	22557427	1.34e-06	0.0495	0.23771
14	UA-IFASA-8415	26223437	6.18e-06	0.00383	0.38081		14	Hapmap41211-BTA-25540	45711331	2.59e-05	0.0482	0.41394		14	Hapmap46986-BTA-34282	25307116	1.18e-08	0.000324	0.23807		26	BTB-00932483	22826271	9.71e-07	0.00485	0.46083
14	BTB-01143580	26264142	2.37e-06	0.00671	0.38173		14	Hapmap60270-ss46526106	47141282	7.8e-05	0.0362	0.23838		18	Hapmap44238-BTA-42338	14401871	1.24e-06	0.0325	0.38084		26	ARS-BFGL-NGS-11271	22913016	2.38e-08	0.000174	0.39679
14	Hapmap32434-BTC-011497	26473490	7.21e-07	0.003493	0.40349		18	UA-IFASA-8043	13346768	4.49e-09	0.0011	0.37591		18	Hapmap42446-BTA-118372	15199711	3.2e-07	0.00192	0.38248		26	Hapmap38196-BTA-114696	23461479	1.13e-05	0.0177	0.38144
14	Hapmap50665-BTA-34310	26542736	9.15e-07	0.0255	0.43016		18	Hapmap47004-BTA-42343	13857900	7.95e-07	0.0333	0.37635		18	Hapmap42939-BTA-42498	15594562	9.09e-07	0.00215	0.39556		26	Hapmap49372-BTA-91009	23689229	2.98e-06	0.0482	0.43976
14	ARS-BFGL-NGS-83583	26597692	3.49e-07	0.00828	0.37905		18	ARS-BFGL-NGS-23632	13974114	6.59e-07	0.0218	0.23784		19	ARS-BFGL-NGS-414	47927722	5.79e-06	0.0152	0.40734		26	Hapmap23372-BTA-91325	30452407	1.07e-07	0.00495	0.37725
14	ARS-BFGL-NGS-32721	26621020	4.82e-07	0.00183	0.38226		18	ARS-BFGL-NGS-28825	14058919	2.67e-10	0.000425	0.39058		20	ARS-BFGL-NGS-31361	26602523	3.71e-07	0.00362	0.38006		27	Hapmap50176-BTA-98600	39457953	1.02e-07	0.00226	0.38712
14	Hapmap28828-BTC-011250	26713734	1.55e-07	0.000506	0.38329		18	ARS-BFGL-NGS-4996	14115136	5.7e-10	0.000198	0.37467		20	Hapmap39752-BTA-50132	26917749	5.21e-06	0.00252	0.3887		29	ARS-BFGL-NGS-14050	47499900	4.52e-06	0.00401	0.37771
14	Hapmap30932-BTC-011225	26766010	7.85e-10	0.000276	0.39651		18	ARS-BFGL-NGS-31386	14208633	1.34e-08	0.00191	0.38668		20	BTA-50131-no-rs	26942991	5.09e-08	0.000276	0.37872		29	ARS-BFGL-NGS-107395	47527067	1.38e-08	0.00335	0.39679
14	Hapmap38958-BTA-44398	31785149	3.82e-08	0.00372	0.38458		18	Hapmap44238-BTA-42338	14401871	3.14e-06	0.0306	0.39435		20	Hapmap26391-BTA-135045	27170720	3.48e-07	0.0176	0.38409		29	ARS-BFGL-NGS-109317	49906123	3.49e-08	0.000229	0.39007
14	ARS-BFGL-BAC-10245	31819743	4.75e-08	0.00816	0.39003		18	BTA-42522-no-rs	15039844	8.81e-05	0.0274	0.38384		20	Hapmap49340-BTA-84175	31568518	2.29e-07	0.00211	0.38417		29	ARS-BFGL-NGS-25479	49979913	1.24e-05	0.0229	0.37921
14	Hapmap41211-BTA-25540	45711331	1.14e-06	0.016	0.41631		18	BTA-121118-no-rs	15069718	1.68e-05	0.0274	0.38814		20	ARS-BFGL-NGS-60692	31704692	2.29e-06	0.0324	0.39672
14	UA-IFASA-6858	45843102	2.9e-07	0.00326	0.38244		18	Hapmap42939-BTA-42498	15594562	1.57e-08	0.000324	0.40278		20	ARS-BFGL-NGS-74334	31752546	2.3e-07	0.0439	0.37683
14	ARS-BFGL-NGS-108612	45945108	2.32e-07	0.00434	0.37675		18	ARS-BFGL-BAC-33135	15883183	8.96e-05	0.049	0.41289		20	ARS-BFGL-NGS-10108	31848979	2.34e-08	0.000493	0.23801
14	ARS-BFGL-NGS-49187	46016583	1.81e-07	0.00503	0.44134		18	ARS-BFGL-NGS-19902	44238908	3.49e-07	0.00019	0.40145		23	ARS-BFGL-NGS-36409	48959735	4.66e-10	0.00019	0.41612
14	Hapmap53046-rs29015307	46060033	7.93e-07	0.00166	0.38034		18	Hapmap47949-BTA-43407	44524702	9.41e-05	0.0274	0.39063		23	Hapmap41132-BTA-103312	49094579	1.77e-06	0.0158	0.39344
18	ARS-BFGL-NGS-107817	13061132	1.22e-06	0.0212	0.38332		18	Hapmap55149-rs29025570	44562069	2.34e-06	0.0118	0.23987		23	Hapmap48695-BTA-25246	49283896	3.21e-07	0.00452	0.37934
18	ARS-BFGL-NGS-7750	13197861	7.17e-07	0.003493	0.3882		26	BTB-01457399	9698553	2.7e-05	0.0477	0.37751		23	BTA-122365-no-rs	49762070	4.2e-06	0.0261	0.43822
18	ARS-BFGL-NGS-28825	14058919	4.15e-06	0.00824	0.37536		26	Hapmap41599-BTA-62001	9725747	1.67e-05	0.0447	0.37315		26	Hapmap53405-rs29014382	22339074	3.1e-07	0.000339	0.39461
18	ARS-BFGL-NGS-4996	14115136	5.3e-06	0.00157	0.38096		26	Hapmap53405-rs29014382	22339074	1.77e-07	0.00208	0.39195		26	ARS-BFGL-NGS-101647	22550366	1.34e-07	0.0408	0.38134
18	ARS-BFGL-NGS-31386	14208633	4.87e-06	0.00115	0.38398		26	ARS-BFGL-NGS-29678	22383645	8.27e-06	0.0174	0.38115		26	BTA-60900-no-rs	22557427	9.71e-08	0.000634	0.37539
18	Hapmap44238-BTA-42338	14401871	1.16e-06	0.0388	0.38258		26	Hapmap51875-BTA-110142	22526369	4.57e-05	0.0174	0.40041		26	BTB-00932483	22826271	1.73e-08	0.00324	0.38637
18	BTA-42522-no-rs	15039844	0.000125	0.0101	0.41413		26	BTA-60900-no-rs	22557427	1.53e-07	0.00185	0.39629		26	ARS-BFGL-NGS-11271	22913016	2.68e-06	0.0495	0.37982
18	BTA-121118-no-rs	15069718	0.000104	0.0376	0.45175		26	BTB-00932483	22826271	1.04e-06	0.00174	0.38002		26	Hapmap38196-BTA-114696	23461479	5.43e-08	0.00381	0.37712
18	ARS-BFGL-NGS-3835	51503668	8.33e-05	0.00625	0.37517		27	ARS-BFGL-NGS-15147	34943234	8.36e-05	0.0174	0.39269		26	Hapmap23372-BTA-91325	30452407	2.32e-06	0.0447	0.38725
26	Hapmap53405-rs29014382	22339074	3.09e-05	0.004	0.23819		28	ARS-BFGL-NGS-107358	29084057	4.32e-09	0.000174	0.38828		29	Hapmap35913-SCAFFOLD230709_3621	38154672	2.47e-09	0.00042	0.39449
26	Hapmap51875-BTA-110142	22526369	0.000107	0.0156	0.38458		29	ARS-BFGL-NGS-102550	33536814	5.3e-06	0.0174	0.38208		29	UA-IFASA-7997	40227347	2.48e-06	0.0197	0.39192
26	ARS-BFGL-NGS-101647	22550366	0.000107	0.0292	0.22377									29	ARS-BFGL-NGS-30371	43129250	2.66e-07	0.00487	0.38341
26	BTA-60900-no-rs	22557427	1.21e-06	0.00504	0.47286
26	BTB-00932483	22826271	1.01e-06	0.00721	0.38627
26	ARS-BFGL-NGS-11271	22913016	8.58e-05	0.00475	0.37831
28	ARS-BFGL-NGS-107963	26786093	1.22e-05	0.00587	0.38385
28	Hapmap47897-BTA-25453	26925887	4.66e-05	0.00512	0.37664

## Sheet: PODOLICA_NEW
Supplementary Table S2: Results of the selection-signatures study based on the Fst-outlier approach implemented in the BayeScan software, performed by contrasting each Podolica Italiana subgroups with each of the four non-grey breeds.
POD_NEW vs CHAROLAIS							POD_NEW vs LIMOUSIN							POD_NEW vs HOLSTEIN							POD_NEW vs ANGUS
BTA	SNP ID	bp	P-val	q-val	Fst		BTA	SNP ID	bp	P-val	q-val	Fst		BTA	SNP ID	bp	P-val	q-val	Fst		BTA	SNP ID	bp	P-val	q-val	Fst
1	BTB-00048035	107149909	4.59e-07	0.0049	0.39593		1	ARS-BFGL-NGS-65067	883895	5.36e-07	0.0274	0.39068		1	BTB-00028647	60008528	1.73e-07	0.000976	0.37866		1	ARS-BFGL-NGS-66449	571340	2.47e-08	0.0324	0.28486
2	ARS-BFGL-NGS-15417	6645590	4.46e-06	0.0146	0.46171		2	BTB-00078030	4421299	5.22e-05	0.0425	0.40723		1	Hapmap47180-BTA-112104	78511271	2.47e-06	0.0115	0.38107		1	BTA-122626-no-rs	10643238	4.33e-07	0.0439	0.37541
2	Hapmap49624-BTA-47893	6700805	7.93e-06	0.0428	0.37859		2	ARS-BFGL-NGS-15417	6645590	3.71e-06	0.031	0.37625		1	ARS-BFGL-NGS-13617	78637787	2.55e-06	0.0258	0.48624		2	Hapmap49624-BTA-47893	6700805	5.79e-07	0.00493	0.39424
2	ARS-BFGL-NGS-11319	6763227	1.52e-08	0.000428	0.44014		2	Hapmap49624-BTA-47893	6700805	9.71e-09	0.000275	0.38243		2	ARS-BFGL-NGS-11319	6763227	2.99e-08	0.00872	0.37954		2	ARS-BFGL-NGS-11319	6763227	5.47e-06	0.0019	0.22387
2	Hapmap47560-BTA-30470	6831955	3.15e-06	0.0294	0.39814		2	ARS-BFGL-NGS-11319	6763227	6.01e-08	0.00549	0.38796		2	Hapmap47560-BTA-30470	6831955	3.68e-06	0.0299	0.23835		2	ARS-BFGL-NGS-71755	17461491	2.42e-05	0.0158	0.23761
2	ARS-BFGL-NGS-77438	27814925	1.17e-07	0.00154	0.39645		2	Hapmap47560-BTA-30470	6831955	2.66e-07	0.00243	0.45438		2	ARS-BFGL-NGS-59102	7248683	2.47e-07	0.00283	0.38991		2	BTB-00081745	17627839	6.89e-06	0.00452	0.45755
3	Hapmap49050-BTA-119760	11129475	6.55e-06	0.0494	0.37641		2	ARS-BFGL-NGS-59102	7248683	5.11e-07	0.00357	0.39831		2	Hapmap60397-ss46527095	7321910	2.98e-07	0.0321	0.38654		2	Hapmap25533-BTA-133664	37332808	3.32e-08	0.0261	0.37485
3	ARS-BFGL-NGS-33062	11230921	2.52e-06	0.0011	0.39535		2	Hapmap53965-rs29017456	7270116	1.8e-08	0.000626	0.38691		2	ARS-BFGL-NGS-52961	7457310	2.47e-08	0.00672	0.38654		3	Hapmap49050-BTA-119760	11129475	3.86e-06	0.0339	0.45952
3	BTA-119329-no-rs	11418405	2.71e-05	0.0284	0.50177		2	Hapmap60397-ss46527095	7321910	6.94e-06	0.0477	0.38837		2	BTB-00078691	7492224	4.51e-07	0.00321	0.38164		3	ARS-BFGL-NGS-33062	11230921	9.1e-07	0.0408	0.40804
3	Hapmap47900-BTA-26234	11539490	9.66e-06	0.00154	0.48822		2	ARS-BFGL-NGS-52961	7457310	2.16e-07	0.00482	0.38174		2	BTB-01977132	7520210	1.18e-06	0.0224	0.38324		3	BTA-119329-no-rs	11418405	2.88e-07	0.00634	0.39851
3	BTA-26230-no-rs	11563040	5.64e-09	0.000473	0.37505		3	Hapmap49050-BTA-119760	11129475	4.66e-05	0.0362	0.38403		2	BTA-27415-no-rs	7751590	1.1e-08	0.00383	0.37413		3	Hapmap47900-BTA-26234	11539490	4.34e-08	0.000981	0.22388
3	Hapmap45266-BTA-26244	11674665	1.28e-06	0.00154	0.24274		3	ARS-BFGL-NGS-33062	11230921	4.6e-06	0.0118	0.37825		2	BTB-01941823	68584610	1.05e-08	0.00671	0.41278		3	ARS-USMARC-Parent-DQ647187-rs29010510	21146877	3.34e-07	0.00714	0.37685
3	ARS-BFGL-NGS-36635	12312362	3.94e-07	0.00494	0.39397		3	BTA-119329-no-rs	11418405	6.48e-08	0.000333	0.38735		3	Hapmap49050-BTA-119760	11129475	1.73e-07	0.003493	0.41624		3	ARS-BFGL-NGS-26479	116990141	3.77e-05	0.000327	0.49585
3	ARS-BFGL-NGS-37422	12437424	1.38e-06	0.00428	0.40038		3	Hapmap47900-BTA-26234	11539490	4.676e-07	0.00215	0.22386		3	ARS-BFGL-NGS-33062	11230921	2.45e-08	0.0255	0.37867		3	ARS-BFGL-NGS-95951	117023378	2.77e-07	0.00532	0.38726
3	ARS-BFGL-NGS-1819	12475989	3.71e-06	0.031	0.22859		3	BTA-26230-no-rs	11563040	5.21e-07	0.00425	0.49588		3	BTA-119329-no-rs	11418405	9.99e-07	0.0047	0.28003		6	ARS-BFGL-NGS-83066	92972074	3.22e-06	0.00884	0.40469
3	ARS-BFGL-NGS-35462	116968644	5.09e-08	0.000464	0.44283		3	Hapmap45266-BTA-26244	11674665	3.53e-09	0.000191	0.38964		3	Hapmap47900-BTA-26234	11539490	2.47e-07	0.0191	0.39222		7	Hapmap27428-BTA-151920	91483570	4.01e-06	0.0292	0.38488
3	ARS-BFGL-NGS-26479	116990141	5.29e-09	0.000406	0.44063		3	ARS-BFGL-NGS-36635	12312362	3.54e-06	0.00191	0.39194		3	Hapmap45266-BTA-26244	11674665	2.29e-08	0.0191	0.50524		7	Hapmap33678-BTA-161179	92135559	7.67e-07	0.00573	0.39899
3	ARS-BFGL-NGS-95951	117023378	6.48e-06	0.00333	0.23774		3	ARS-BFGL-NGS-37422	12437424	7.96e-06	0.0306	0.38534		3	ARS-BFGL-NGS-26479	116990141	7.62e-07	0.00876	0.38286		11	Hapmap54844-rs29022274	41833490	5.45e-06	0.000976	0.39027
3	ARS-BFGL-NGS-34496	117061271	1.9e-05	0.0123	0.41211		3	ARS-BFGL-NGS-26479	116990141	1.34e-09	0.000274	0.29643		3	ARS-BFGL-NGS-95951	117023378	2.99e-07	0.00292	0.37465		11	ARS-BFGL-BAC-12994	41854251	3.32e-07	0.0115	0.37862
3	ARS-BFGL-NGS-7438	117155645	6.21e-05	0.0447	0.40158		3	ARS-BFGL-NGS-95951	117023378	9.71e-06	0.0274	0.37566		3	ARS-BFGL-NGS-34496	117061271	5.79e-07	0.000398	0.38504		11	ARS-BFGL-NGS-36923	46967507	4.24e-07	0.0258	0.48514
4	Hapmap23010-BTA-142347	76657995	8.96e-07	0.00499	0.42574		3	ARS-BFGL-NGS-34496	117061271	2.47e-07	0.00324	0.29312		4	ARS-BFGL-NGS-22118	77074551	1.73e-08	0.000672	0.38552		13	BTA-33697-no-rs	73514685	4.12e-07	0.00872	0.38135
4	ARS-BFGL-NGS-31715	76897822	1.44e-06	0.00403	0.39537		4	Hapmap23010-BTA-142347	76657995	4.59e-07	0.0049	0.39605		4	ARS-BFGL-NGS-30005	77108951	5.55e-07	0.00712	0.40812		13	Hapmap40517-BTA-33731	73782308	3.23e-06	0.0299	0.38161
4	ARS-BFGL-NGS-37807	77009788	9.1e-05	0.0401	0.20875		7	ARS-BFGL-NGS-33569	26937690	2.14e-06	0.019	0.39885		4	Hapmap53144-ss46525999	77555681	5.21e-08	0.00418	0.37634		14	Hapmap24767-BTC-058058	9964138	1.11e-06	0.00283	0.38478
4	ARS-BFGL-NGS-22118	77074551	4.07e-07	0.00211	0.39181		7	BTB-00301426	31779090	1.34e-07	0.00274	0.20277		4	ARS-BFGL-NGS-105631	77697936	5.09e-08	0.000699	0.38731		14	Hapmap45796-BTA-25271	23853811	3.18e-07	0.0321	0.40164
4	ARS-BFGL-NGS-30005	77108951	2.47e-06	0.0324	0.40274		7	Hapmap42042-BTA-104105	39801912	4.6e-05	0.0118	0.38495		4	ARS-BFGL-NGS-43041	77762822	3.1e-06	0.00238	0.38223		14	ARS-BFGL-BAC-8052	23893220	3.69e-08	0.00672	0.38614
4	Hapmap53144-ss46525999	77555681	4.33e-05	0.0439	0.39408		7	ARS-BFGL-NGS-12557	47252135	1.73e-07	0.00477	0.21238		7	ARS-BFGL-NGS-83376	46000989	4.97e-08	0.000176	0.40443		14	BTB-01532239	24437778	5.61e-08	0.00321	0.41074
5	BTA-123395-no-rs	18298823	5.79e-06	0.00493	0.37848		7	ARS-BFGL-NGS-20141	47274866	6.21e-06	0.0447	0.37407		7	ARS-BFGL-NGS-69121	46477516	1.18e-07	5.39e-05	0.20976		14	BTB-01530788	24524205	1.61e-08	0.0021	0.39339
5	ARS-BFGL-NGS-29626	18586765	5.47e-06	0.0019	0.39385		7	BTA-78954-no-rs	47384327	5.78e-05	0.0215	0.39765		7	ARS-BFGL-NGS-45683	46574843	1.32e-06	0.0012	0.38331		14	BTB-00557532	24643266	3.55e-07	0.0142	0.39441
5	ARS-BFGL-NGS-108437	57008880	2.42e-06	0.0158	0.39954		7	BTA-79025-no-rs	47892300	2.95e-08	0.000174	0.39486		7	ARS-BFGL-NGS-106936	46626888	1.18e-07	0.00441	0.37977		14	Hapmap46986-BTA-34282	25307116	7.17e-07	0.0419	0.40357
5	BTA-73563-no-rs	57087530	6.89e-05	0.0452	0.03934		7	ARS-BFGL-NGS-108768	50137774	2.75e-06	0.0174	0.39226		7	ARS-BFGL-NGS-12557	47252135	2.66e-07	0.0426	0.38227		14	Hapmap46735-BTA-86653	25401722	6.57e-06	0.000771	0.22375
5	ARS-BFGL-NGS-100634	57335801	3.32e-08	0.000261	0.39801		14	ARS-BFGL-BAC-8052	23893220	1.73e-06	0.00185	0.43793		7	BTA-79025-no-rs	47892300	1.8e-08	0.00469	0.38347		14	ARS-BFGL-NGS-36089	25698286	4.14e-07	0.0188	0.37804
5	UA-IFASA-6196	57383719	3.86e-06	0.00339	0.39719		14	BTB-01532239	24437778	4.45e-06	0.0174	0.38364		8	Hapmap40677-BTA-121871	107821440	4.91e-08	0.00178	0.22066		14	Hapmap24966-BTC-054594	26080801	5.92e-07	0.0274	0.37742
5	ARS-BFGL-NGS-44271	57606624	9.1e-06	0.0408	0.29716		14	BTB-01530788	24524205	2.1e-06	0.0112	0.38458		10	Hapmap60155-rs29010222	38376013	7.54e-07	0.00729	0.38791		14	BTB-01143648	26168147	5.52e-05	0.000425	0.37795
5	ARS-BFGL-NGS-12487	57953405	2.88e-06	0.00634	0.49506		14	BTB-00557532	24643266	8.19e-06	0.00174	0.39366		10	BTB-01250839	42432658	6.21e-07	0.00529	0.39265		14	BTB-01143619	26196375	2.71e-06	0.031	0.24053
5	ARS-BFGL-NGS-103394	57977594	2.47e-07	0.000324	0.39758		14	Hapmap40120-BTA-34288	24787245	2.75e-05	0.0156	0.27738		10	Hapmap45147-BTA-106533	50866684	6.25e-05	0.00473	0.38928		17	ARS-BFGL-NGS-34592	58321127	6.51e-07	0.00275	0.40056
5	Hapmap36414-SCAFFOLD150043_20489	93567346	1.24e-06	0.0495	0.40548		14	Hapmap41234-BTA-34285	25107556	2.87e-07	0.00166	0.38769		10	BTA-16517-no-rs	51715026	2.95e-07	0.0423	0.28488		17	BTA-25627-no-rs	58438656	6.71e-06	0.00549	0.20031
5	ARS-BFGL-NGS-101806	97884594	4.91e-07	0.00381	0.39289		14	BTB-00559128	25215027	6.66e-06	0.0156	0.38675		10	BTB-00432889	62653672	5.97e-09	0.000572	0.29213		17	Hapmap36184-SCAFFOLD281013_11223	58471380	3.47e-08	0.0243	0.24033
5	ARS-BFGL-NGS-73099	97905449	6.21e-06	0.0447	0.43815		14	Hapmap46986-BTA-34282	25307116	1.18e-05	0.0495	0.39597		10	BTA-73310-no-rs	62675184	5.97e-06	0.00528	0.40524		22	ARS-BFGL-NGS-39442	43620882	2.7e-07	0.00567	0.40802
7	BTB-00301426	31779090	1.18e-08	0.000428	0.37432		14	Hapmap46735-BTA-86653	25401722	1.24e-07	0.00498	0.38703		13	Hapmap54365-rs29014934	48305310	1.68e-08	0.0241	0.41358		23	ARS-BFGL-NGS-18676	11631005	2.82e-06	0.0222	0.29456
7	Hapmap42042-BTA-104105	39801912	3.54e-07	0.00191	0.22485		14	ARS-BFGL-NGS-44032	25425357	1.04e-09	0.000455	0.39443		13	ARS-BFGL-NGS-3711	48429772	2.96e-07	0.0429	0.38092		23	ARS-BFGL-NGS-68466	11692615	9.05e-05	0.00477	0.37861
7	ARS-BFGL-NGS-12557	47252135	8.99e-07	0.00487	0.39096		14	ARS-BFGL-NGS-36089	25698286	1.25e-06	0.0174	0.40435		13	ARS-BFGL-NGS-35327	48485992	2.47e-06	0.00439	0.28651		23	Hapmap26666-BTA-137044	11818761	6.98e-06	0.0482	0.24144
7	ARS-BFGL-NGS-20141	47274866	3.22e-05	0.0156	0.39616		14	Hapmap49927-BTA-24548	25771436	9.22e-07	0.00324	0.39406		14	ARS-BFGL-NGS-607	18460103	6.21e-07	0.000371	0.38665		23	Hapmap48695-BTA-25246	49283896	0.000317	0.0362	0.29441
7	Hapmap52400-rs29025316	56130546	4.46e-06	0.0146	0.23941		14	Hapmap25446-BTC-054694	26003598	0.000964	0.0482	0.39332		14	ARS-BFGL-NGS-100407	21626317	1.33e-06	0.0423	0.39863		26	BTA-113587-no-rs	7799706	5.76e-06	0.0011	0.39131
7	BTB-00311573	59077322	6.89e-07	0.00452	0.39684		14	Hapmap24967-BTC-054601	26060343	1.29e-06	0.0495	0.38549		14	UA-IFASA-9039	22875603	2.84e-07	0.00423	0.38593		26	BTB-01078331	7900988	3.98e-07	0.0333	0.37851
7	BTB-00320041	80573481	2.14e-07	0.00196	0.38127		14	BTB-01143619	26196375	4.78e-06	0.00226	0.28657		14	BTB-01532239	24437778	1.18e-06	0.0243	0.23997		26	BTB-01957902	7984752	2.78e-06	0.0218	0.49391
7	Hapmap54892-rs29024390	93834124	5.79e-06	0.0493	0.38962		14	UA-IFASA-8415	26223437	9.1e-06	0.0406	0.37874		14	BTB-01530788	24524205	2.14e-07	0.00407	0.28226		26	BTB-00931586	21409429	4.47e-05	0.000425	0.39277
7	Hapmap53565-rs29013278	94242965	2.47e-06	0.0324	0.39864		14	BTB-01143580	26264142	2.47e-06	0.00324	0.38111		14	BTB-00557532	24643266	5.83e-07	0.0301	0.27884		26	ARS-BFGL-NGS-6259	22059103	7.68e-06	0.000198	0.38684
7	ARS-USMARC-Parent-DQ786759-rs29026696	94259472	4.43e-05	0.0325	0.37601		14	Hapmap40958-BTA-34312	26450034	2.22e-09	0.000271	0.38556		14	Hapmap40120-BTA-34288	24787245	5.55e-07	0.0301	0.37527		26	Hapmap53405-rs29014382	22339074	2.26e-07	0.00191	0.48394
13	BTA-33314-no-rs	63939752	2.97e-07	0.00192	0.39904		14	Hapmap32434-BTC-011497	26473490	1.18e-08	0.0495	0.38667		14	Hapmap41234-BTA-34285	25107556	1.73e-07	0.00148	0.44927		26	ARS-BFGL-NGS-101647	22550366	3.12e-07	0.0454	0.39615
13	ARS-BFGL-NGS-76722	69360031	4.67e-06	0.0215	0.39809		14	Hapmap23172-BTC-011263	26685204	1.24e-07	0.00492	0.41211		14	BTB-02056709	25175950	1.8e-07	0.00148	0.23821		26	BTA-60900-no-rs	22557427	2.19e-08	0.000146	0.44973
13	ARS-BFGL-NGS-24000	69462978	2.74e-05	0.0157	0.23841		14	Hapmap28828-BTC-011250	26713734	3.2e-08	0.00353	0.41731		14	BTB-00559128	25215027	5.81e-06	0.00128	0.39288		26	BTB-00932483	22826271	4.28e-07	0.0449	0.38805
14	ARS-BFGL-NGS-16159	19290077	6.69e-10	0.000362	0.40908		14	Hapmap30932-BTC-011225	26766010	9.09e-08	0.000672	0.40474		14	BTB-00557354	25254540	4.6e-06	0.000295	0.37779		26	ARS-BFGL-NGS-11271	22913016	1.23e-07	0.00146	0.39121
14	UA-IFASA-9039	22875603	5.21e-06	0.00252	0.39593		14	Hapmap38958-BTA-44398	31785149	5.79e-07	0.00493	0.38972		18	Hapmap47004-BTA-42343	13857900	1.16e-09	0.00119	0.37881		26	Hapmap38196-BTA-114696	23461479	1.67e-06	0.0452	0.38454
14	ARS-BFGL-NGS-26028	22946107	4.09e-06	0.0276	0.39304		14	ARS-BFGL-BAC-10245	31819743	3.71e-07	0.00317	0.38789		18	ARS-BFGL-NGS-4996	14115136	5.46e-09	0.00128	0.37629		26	Hapmap49372-BTA-91009	23689229	5.39e-06	0.00019	0.43859
14	ARS-BFGL-BAC-8052	23893220	2.38e-05	0.0176	0.48363		14	Hapmap41211-BTA-25540	45711331	5.21e-06	0.0499	0.38155		18	ARS-BFGL-NGS-31386	14208633	5.97e-07	0.000295	0.38688		27	Hapmap50176-BTA-98600	39457953	4.39e-07	0.0493	0.38389
14	BTA-91250-no-rs	24145838	4.07e-06	0.00211	0.38372		14	Hapmap60270-ss46526106	47141282	5.09e-06	0.00469	0.48465		18	Hapmap44238-BTA-42338	14401871	1.68e-06	0.0219	0.23763		28	Hapmap54360-rs29014681	37770465	5.74e-07	0.000324	0.23806
14	BTB-01417924	24182406	2.47e-06	0.0324	0.40387		15	ARS-BFGL-NGS-41765	63966654	3.48e-06	0.0487	0.38338		18	Hapmap42446-BTA-118372	15199711	2.96e-08	0.00123	0.37576		29	ARS-BFGL-NGS-14050	47499900	2.76e-06	0.0325	0.38201
14	BTB-01532239	24437778	2.68e-05	0.0252	0.37755		15	ARS-BFGL-NGS-89682	64214143	2.29e-07	0.00419	0.41106		18	Hapmap42939-BTA-42498	15594562	1.54e-07	0.00984	0.37573		29	ARS-BFGL-NGS-107395	47527067	1.46e-07	0.00192	0.28434
14	BTB-01530788	24524205	1.18e-05	0.0427	0.39167		18	UA-IFASA-8043	13346768	2.63e-06	0.0466	0.39154		20	Hapmap39752-BTA-50132	26917749	1.94e-07	0.00428	0.28845		29	ARS-BFGL-NGS-109317	49906123	5.97e-07	0.00215	0.28396
14	BTB-00557532	24643266	2.14e-07	0.000197	0.23949		18	Hapmap47004-BTA-42343	13857900	2.3e-06	0.041	0.39132		20	Hapmap26391-BTA-135045	27170720	2.64e-05	0.0132	0.38152
14	Hapmap40120-BTA-34288	24787245	3.15e-08	0.0294	0.39422		18	ARS-BFGL-NGS-28825	14058919	2.34e-08	0.000418	0.42272		20	Hapmap49340-BTA-84175	31568518	1.55e-06	0.00386	0.37779
14	Hapmap46986-BTA-34282	25307116	6.01e-06	0.0157	0.37907		18	ARS-BFGL-NGS-4996	14115136	4.66e-07	0.00362	0.38541		20	ARS-BFGL-NGS-60692	31704692	1.46e-05	0.00256	0.11337
14	Hapmap46735-BTA-86653	25401722	1.17e-06	0.000819	0.37788		18	ARS-BFGL-NGS-31386	14208633	1.77e-06	0.00814	0.41328		20	ARS-BFGL-NGS-74334	31752546	6.38e-05	0.00223	0.45433
14	ARS-BFGL-NGS-36089	25698286	5.47e-07	0.0019	0.39335		18	Hapmap44238-BTA-42338	14401871	3.21e-05	0.00791	0.48171		22	Hapmap35958-SCAFFOLD36354_2181	39365900	5.82e-05	0.00223	0.39038
14	BTB-01143619	26196375	6.89e-05	0.0452	0.42016		18	BTA-42522-no-rs	15039844	4.2e-07	0.00791	0.40535		22	ARS-BFGL-NGS-93535	39414833	4.59e-06	0.00746	0.46716
14	UA-IFASA-8415	26223437	6.89e-05	0.0452	0.39169		18	BTA-121118-no-rs	15069718	3.1e-06	0.0292	0.38156		23	ARS-BFGL-NGS-36409	48959735	8.9e-06	0.0416	0.39956
14	BTB-01143580	26264142	1.9e-07	0.00123	0.23751		18	Hapmap42939-BTA-42498	15594562	1.34e-07	0.00274	0.48002		23	Hapmap41132-BTA-103312	49094579	8.87e-09	0.0484	0.38305
14	Hapmap32434-BTC-011497	26473490	1.51e-05	0.000989	0.39011		18	ARS-BFGL-BAC-33135	15883183	9.71e-05	0.0234	0.48678		23	Hapmap48695-BTA-25246	49283896	4.52e-07	0.0182	0.37638
14	Hapmap50665-BTA-34310	26542736	2.38e-05	0.0176	0.37905		18	ARS-BFGL-NGS-19902	44238908	1.73e-06	0.0324	0.39134		23	BTA-122365-no-rs	49762070	6.21e-05	0.022	0.38305
14	ARS-BFGL-NGS-83583	26597692	2.92e-05	0.0159	0.40271		22	BTA-91650-no-rs	28111843	2.56e-06	0.00353	0.39196		25	Hapmap57584-rs29014865	23509298	6.44e-06	0.0216	0.37758
14	ARS-BFGL-NGS-32721	26621020	1.44e-08	0.000403	0.41382		23	ARS-BFGL-BAC-30072	4781751	2.77e-07	0.00954	0.42912		25	Hapmap50415-BTA-59713	23556650	1.41e-06	0.00709	0.24206
14	Hapmap28828-BTC-011250	26713734	7.91e-06	0.00434	0.39288		23	ARS-BFGL-BAC-31319	4847028	1.95e-05	0.0324	0.39095		26	Hapmap53405-rs29014382	22339074	2.59e-07	0.0378	0.37974
14	Hapmap30932-BTC-011225	26766010	1.34e-06	0.0274	0.44609		25	Hapmap35909-SCAFFOLD210508_16484	7322244	2.47e-07	0.00912	0.20266		26	ARS-BFGL-NGS-101647	22550366	5.73e-07	0.022	0.44834
14	Hapmap41211-BTA-25540	45711331	4.78e-05	0.0226	0.37828		26	BTB-01457399	9698553	1.18e-06	0.0042	0.38073		26	BTA-60900-no-rs	22557427	5.84e-05	0.0142	0.22388
14	UA-IFASA-6858	45843102	2.44e-07	0.00454	0.44398		26	Hapmap41599-BTA-62001	9725747	1.1e-08	0.000324	0.39965		26	BTB-00932483	22826271	2.43e-06	0.00383	0.37745
14	ARS-BFGL-NGS-49187	46016583	3.52e-05	0.0146	0.40805		26	Hapmap53405-rs29014382	22339074	3.71e-05	0.031	0.38751		26	ARS-BFGL-NGS-11271	22913016	2.46e-05	0.00767	0.38127
14	Hapmap53046-rs29015307	46060033	8.65e-05	0.0449	0.40168		26	ARS-BFGL-NGS-29678	22383645	2.17e-07	0.00245	0.37937		26	Hapmap38196-BTA-114696	23461479	1.18e-09	0.000178	0.45043
18	ARS-BFGL-NGS-107817	13061132	1.33e-05	0.0089	0.43769		26	Hapmap51875-BTA-110142	22526369	9.23e-06	0.013	0.37591		27	ARS-BFGL-NGS-87779	37456627	2.59e-05	0.0377	0.39288
18	ARS-BFGL-NGS-7750	13197861	1.18e-09	0.000427	0.37711		26	BTA-60900-no-rs	22557427	3.27e-09	0.000791	0.39279		27	ARS-USMARC-Parent-EF141102-rs29015783	37513923	7.8e-05	0.00573	0.23906
18	ARS-BFGL-NGS-28825	14058919	1.32e-06	0.0426	0.44038		26	BTB-00932483	22826271	3.21e-06	0.00728	0.37495		29	Hapmap35913-SCAFFOLD230709_3621	38154672	4.49e-09	0.00163	0.39158
18	ARS-BFGL-NGS-4996	14115136	1.18e-07	0.00423	0.44203		29	ARS-BFGL-NGS-102550	33536814	4.2e-06	0.00711	0.37855		29	UA-IFASA-7997	40227347	7.95e-07	0.00317	0.41328
18	ARS-BFGL-NGS-31386	14208633	4.67e-05	0.0215	0.40996									29	ARS-BFGL-NGS-30371	43129250	6.59e-07	0.0499	0.48171
18	Hapmap44238-BTA-42338	14401871	2.6e-08	0.000247	0.38183
18	BTA-42522-no-rs	15039844	5.79e-07	0.00493	0.48628
18	BTA-121118-no-rs	15069718	5.55e-05	0.0241	0.40609
18	ARS-BFGL-NGS-3835	51503668	1.54e-06	0.0339	0.41262
26	Hapmap53405-rs29014382	22339074	1.54e-06	0.00214	0.37552
26	Hapmap51875-BTA-110142	22526369	3.71e-05	0.0214	0.45375
26	ARS-BFGL-NGS-101647	22550366	2.14e-05	0.0261	0.39034
26	BTA-60900-no-rs	22557427	6.47e-07	0.000127	0.50117
26	BTB-00932483	22826271	3.64e-08	0.000276	0.41248
26	ARS-BFGL-NGS-11271	22913016	3.86e-07	0.00902	0.44531
28	ARS-BFGL-NGS-107963	26786093	2.22e-06	0.00171	0.24759
28	Hapmap47897-BTA-25453	26925887	1.23e-05	0.0487	0.37961
