# Supplementary material for: Validation of selection signatures for coat color in the Podolica Italiana gray cattle breed
Source: Front Genet. 2024 Dec 9;15:1453295. doi: 10.3389/fgene.2024.1453295 (PMC11663911; doi:10.3389/fgene.2024.1453295)
Supplement: Supplementary file 2 [file Table3.xlsx]

## Sheet: Table S3
Supplementary Table S3: Number of per-chromosome significant (q-value < 0.05) loci detected in each pairwise contrast, by using the BayeScan approach
BTA	POD_OLD vs					POD_MED vs					POD_NEW vs
	CHAROLAIS	LIMOUSIN	HOLSTEIN	ANGUS		CHAROLAIS	LIMOUSIN	HOLSTEIN	ANGUS		CHAROLAIS	LIMOUSIN	HOLSTEIN	ANGUS
	N	N	N	N		N	N	N	N		N	N	N	N
1	0	0	3	1		0	0	5	3		1	1	3	2
2	5	9	14	4		6	11	11	6		5	9	9	5
3	0	0	0	1		0	0	0	1		14	11	8	7
4	11	4	3	0		8	3	5	0		6	1	5	0
5	8	0	3	0		8	0	3	0		12	0	0	0
6	0	0	0	1		0	0	0	1		0	0	0	1
7	2	4	7	1		7	8	8	3		10	8	6	2
8	0	1	0	0		0	0	0	0		0	0	1	0
9	0	0	0	0		0	0	0	0		0	0	0	0
10	0	0	6	0		0	0	5	0		0	0	6	0
11	0	0	0	2		0	0	0	3		0	0	0	3
12	0	0	0	0		0	0	0	0		0	0	0	0
13	0	0	0	0		4	1	0	0		3	0	3	2
14	21	29	10	11		30	27	12	14		26	26	11	12
15	0	0	0	0		0	0	0	0		0	2	0	0
16	0	0	0	0		0	0	0	0		0	0	0	0
17	0	0	0	0		0	0	0	0		0	0	0	3
18	6	11	3	0		9	14	3	0		9	11	6	0
19	0	0	1	0		0	0	1	0		0	0	0	0
20	0	0	4	0		0	0	8	0		0	0	5	0
21	0	0	0	3		0	0	0	2		0	0	0	0
22	0	0	0	2		0	0	0	1		0	1	2	1
23	0	0	0	3		0	0	4	4		0	2	4	4
24	0	0	0	0		0	0	0	0		0	0	0	0
25	0	0	0	0		0	0	0	0		0	1	2	0
26	6	5	5	10		6	7	7	15		6	7	6	12
27	0	1	0	0		0	1	0	1		0	0	2	1
28	0	0	0	2		2	1	0	0		2	0	0	1
29	0	1	1	0		0	1	3	4		0	1	3	3
TOT.	59	65	60	41		80	74	75	58		94	81	82	59
N = per chromosome significant loci counts
