# Supplementary material for: Validation of selection signatures for coat color in the Podolica Italiana gray cattle breed
Source: Front Genet. 2024 Dec 9;15:1453295. doi: 10.3389/fgene.2024.1453295 (PMC11663911; doi:10.3389/fgene.2024.1453295)
Supplement: Supplementary file 5 [file Table6.xlsx]

## Sheet: Table S6
Supplemetary Table S6: Results of HapFLK analysis showing the loci detected as significant in at least 2/3 contrasts.
BTA	SNP ID	bp	N*
2	ARS-BFGL-NGS-17147	6183129	2
2	ARS-BFGL-NGS-15417	6645590	3
2	Hapmap49624-BTA-47893	6700805	3
2	ARS-BFGL-NGS-11319	6763227	3
2	Hapmap47560-BTA-30470	6831955	3
2	ARS-BFGL-NGS-59102	7248683	3
2	Hapmap53965-rs29017456	7270116	3
2	Hapmap60397-ss46527095	7321910	3
2	ARS-BFGL-NGS-52961	7457310	2
2	ARS-BFGL-NGS-77438	27814925	2
3	ARS-USMARC-Parent-DQ647187-rs29010510	21146877	3
4	Hapmap23010-BTA-142347	76657995	3
4	ARS-BFGL-NGS-31715	76897822	3
4	ARS-BFGL-NGS-37807	77009788	3
4	ARS-BFGL-NGS-22118	77074551	3
4	ARS-BFGL-NGS-30005	77108951	3
4	Hapmap53144-ss46525999	77555681	3
4	ARS-BFGL-NGS-43041	77762822	2
7	BTB-00301426	31779090	2
7	Hapmap42042-BTA-104105	39801912	2
7	ARS-BFGL-NGS-12557	47252135	3
7	ARS-BFGL-NGS-20141	47274866	3
7	BTA-78954-no-rs	47384327	2
7	BTA-79025-no-rs	47892300	2
7	Hapmap52400-rs29025316	56130546	2
7	BTB-00311573	59077322	2
7	BTB-00320041	80573481	2
14	UA-IFASA-9039	22875603	2
14	ARS-BFGL-NGS-26028	22946107	2
14	ARS-BFGL-BAC-8052	23893220	3
14	BTA-91250-no-rs	24145838	3
14	BTB-01417924	24182406	3
14	BTB-01532239	24437778	3
14	BTB-01530788	24524205	3
14	BTB-00557532	24643266	3
14	Hapmap40120-BTA-34288	24787245	3
14	Hapmap46986-BTA-34282	25307116	3
14	Hapmap46735-BTA-86653	25401722	3
14	ARS-BFGL-NGS-36089	25698286	3
14	BTB-01143619	26196375	3
14	UA-IFASA-8415	26223437	3
14	BTB-01143580	26264142	3
14	Hapmap32434-BTC-011497	26473490	3
14	Hapmap50665-BTA-34310	26542736	3
14	ARS-BFGL-NGS-83583	26597692	3
14	ARS-BFGL-NGS-32721	26621020	3
14	Hapmap28828-BTC-011250	26713734	3
14	Hapmap30932-BTC-011225	26766010	3
14	Hapmap41211-BTA-25540	45711331	2
14	UA-IFASA-6858	45843102	2
14	ARS-BFGL-NGS-49187	46016583	2
14	Hapmap53046-rs29015307	46060033	2
18	ARS-BFGL-NGS-107817	13061132	2
18	ARS-BFGL-NGS-7750	13197861	2
18	ARS-BFGL-NGS-28825	14058919	3
18	ARS-BFGL-NGS-4996	14115136	3
18	ARS-BFGL-NGS-31386	14208633	3
18	Hapmap44238-BTA-42338	14401871	3
18	BTA-42522-no-rs	15039844	3
18	BTA-121118-no-rs	15069718	3
18	Hapmap42939-BTA-42498	15594562	2
18	ARS-BFGL-NGS-3835	51503668	2
26	Hapmap53405-rs29014382	22339074	3
26	Hapmap51875-BTA-110142	22526369	3
26	ARS-BFGL-NGS-101647	22550366	3
26	BTA-60900-no-rs	22557427	3
26	BTB-00932483	22826271	3
26	ARS-BFGL-NGS-11271	22913016	3
*N indicates the number of contrasts in which a signal is observed.
