# Supplementary material for: Validation of selection signatures for coat color in the Podolica Italiana gray cattle breed
Source: Front Genet. 2024 Dec 9;15:1453295. doi: 10.3389/fgene.2024.1453295 (PMC11663911; doi:10.3389/fgene.2024.1453295)
Supplement: Supplementary file 6 [file Table4.xlsx]

## Sheet: Table S4
Supplementary Table S4: Results of the selection-signatures study based on the HapFLK statistics, performed by contrasting each Podolica Italiana subgroups with all the four non-grey reference breeds.
POD_OLD vs CHAROLAIS - LIMOUSIN - HOLSTEIN - ANGUS							POD_MED vs CHAROLAIS - LIMOUSIN - HOLSTEIN - ANGUS							POD_NEW vs CHAROLAIS - LIMOUSIN - HOLSTEIN - ANGUS
BTA	SNP ID	bp	P-val	q-val	Fst		BTA	SNP ID	bp	P-val	q-val	Fst		BTA	SNP ID	bp	P-val	q-val	Fst
2	ARS-BFGL-NGS-17147	6183129	5.21e-07	0.031	0.41204		2	ARS-BFGL-NGS-17147	6183129	3.3e-07	0.00746	0.38009		2	ARS-BFGL-NGS-15417	6645590	4.67e-05	0.0428	0.39629
2	ARS-BFGL-NGS-15417	6645590	3.58e-05	0.00467	0.22378		2	ARS-BFGL-NGS-15417	6645590	4.15e-05	0.0416	0.37967		2	Hapmap49624-BTA-47893	6700805	5.21e-07	0.031	0.37879
2	Hapmap49624-BTA-47893	6700805	3.53e-06	0.0406	0.38187		2	Hapmap49624-BTA-47893	6700805	4.34e-08	0.0484	0.37782		2	ARS-BFGL-NGS-11319	6763227	3.58e-05	0.00467	0.37866
2	ARS-BFGL-NGS-11319	6763227	7.96e-05	0.0333	0.37521		2	ARS-BFGL-NGS-11319	6763227	3.34e-07	0.0182	0.38696		2	Hapmap47560-BTA-30470	6831955	3.53e-06	0.0406	0.38388
2	Hapmap47560-BTA-30470	6831955	1.34e-07	0.00123	0.20121		2	Hapmap47560-BTA-30470	6831955	3.77e-05	0.022	0.39898		2	ARS-BFGL-NGS-59102	7248683	7.96e-05	0.0333	0.23999
2	Hapmap52728-rs29018577	7086105	9.71e-05	0.00447	0.38668		2	ARS-BFGL-NGS-59102	7248683	2.77e-07	0.0216	0.28021		2	Hapmap53965-rs29017456	7270116	1.34e-07	0.00123	0.37738
2	BTA-47483-no-rs	7125831	2.47e-06	0.0499	0.39576		2	Hapmap53965-rs29017456	7270116	3.22e-06	0.00709	0.37685		2	Hapmap60397-ss46527095	7321910	9.71e-05	0.00447	0.38598
2	ARS-BFGL-NGS-59102	7248683	4.59e-06	0.0403	0.47747		2	Hapmap60397-ss46527095	7321910	4.01e-06	0.0378	0.27703		2	ARS-BFGL-NGS-52961	7457310	2.47e-06	0.0499	0.37417
2	Hapmap53965-rs29017456	7270116	2.14e-05	0.0123	0.37349		2	ARS-BFGL-NGS-52961	7457310	7.67e-07	0.022	0.37717		2	ARS-BFGL-NGS-77438	27814925	4.59e-06	0.0403	0.37497
2	Hapmap60397-ss46527095	7321910	1.34e-07	0.00211	0.24388		2	ARS-BFGL-NGS-77438	27814925	5.45e-06	0.0142	0.41142		3	Hapmap49050-BTA-119760	11129475	2.14e-05	0.0123	0.38103
2	ARS-BFGL-NGS-71755	17461491	4.6e-05	0.0324	0.38216		2	ARS-BFGL-NGS-101286	119869465	3.32e-07	0.00383	0.37933		3	ARS-BFGL-NGS-33062	11230921	1.34e-07	0.00211	0.28414
2	BTB-00081745	17627839	1.73e-06	0.00252	0.38129		2	BTA-20378-no-rs	120037582	4.24e-07	0.000767	0.38578		3	BTA-119329-no-rs	11418405	4.6e-05	0.0324	0.37632
3	ARS-USMARC-Parent-DQ647187-rs29010510	21146877	6.21e-05	0.042	0.38607		3	ARS-USMARC-Parent-DQ647187-rs29010510	21146877	4.12e-07	0.000178	0.38395		3	Hapmap47900-BTA-26234	11539490	1.73e-06	0.00252	0.38182
4	Hapmap23010-BTA-142347	76657995	5.78e-05	0.019	0.37754		4	Hapmap23010-BTA-142347	76657995	3.23e-06	0.0377	0.37801		3	BTA-26230-no-rs	11563040	6.21e-05	0.042	0.38583
4	ARS-BFGL-NGS-31715	76897822	2.95e-06	0.0294	0.39199		4	ARS-BFGL-NGS-31715	76897822	1.11e-06	0.00573	0.28924		3	Hapmap45266-BTA-26244	11674665	5.78e-05	0.019	0.44031
4	ARS-BFGL-NGS-37807	77009788	2.75e-06	0.00549	0.38133		4	ARS-BFGL-NGS-37807	77009788	3.18e-07	0.00163	0.29722		3	ARS-BFGL-NGS-36635	12312362	2.95e-06	0.0294	0.43952
4	ARS-BFGL-NGS-22118	77074551	3.41e-06	0.00819	0.38253		4	ARS-BFGL-NGS-22118	77074551	3.69e-08	0.0393	0.41751		3	ARS-BFGL-NGS-37422	12437424	2.75e-06	0.00549	0.38766
4	ARS-BFGL-NGS-30005	77108951	2.75e-05	0.0019	0.38284		4	ARS-BFGL-NGS-30005	77108951	4.27e-07	0.00538	0.38441		3	ARS-BFGL-NGS-1819	12475989	3.41e-06	0.00819	0.38663
4	Hapmap53144-ss46525999	77555681	2.75e-08	0.000452	0.38195		4	Hapmap53144-ss46525999	77555681	3.81e-08	0.00843	0.39347		3	ARS-USMARC-Parent-DQ647187-rs29010510	21146877	2.75e-05	0.0019	0.39311
4	ARS-BFGL-NGS-43041	77762822	2.75e-08	0.000123296	0.37911		4	ARS-BFGL-NGS-105631	77697936	7.92e-07	0.0431	0.38587		3	ARS-BFGL-NGS-35462	116968644	2.75e-08	0.000452	0.38087
4	BTA-71093-no-rs	77796085	2.75e-05	0.00989	0.23793		4	ARS-BFGL-NGS-43041	77762822	6.27e-07	0.00012	0.41885		3	ARS-BFGL-NGS-95951	117023378	2.75e-08	0.000123296	0.38901
4	BTB-00195629	77954275	2.77e-07	0.0176	0.39191		7	ARS-BFGL-NGS-33569	26937690	4.77e-06	0.00256	0.28993		3	ARS-BFGL-NGS-34496	117061271	2.75e-05	0.00989	0.23785
4	BTB-00195600	77995683	9.9285e-05	0.0159	0.43417		7	BTB-00301426	31779090	3.22e-07	0.00171	0.37884		3	ARS-BFGL-NGS-7438	117155645	2.77e-07	0.0176	0.23995
7	ARS-BFGL-NGS-12557	47252135	1.18e-06	0.0407	0.39484		7	Hapmap42042-BTA-104105	39801912	8.56e-06	0.0457	0.28152		4	Hapmap23010-BTA-142347	76657995	4.52e-07	0.0188	0.38065
7	ARS-BFGL-NGS-20141	47274866	1.24e-05	0.0434	0.37938		7	ARS-BFGL-NGS-12557	47252135	7.45e-06	0.000425	0.38524		4	ARS-BFGL-NGS-31715	76897822	6.21e-05	0.0274	0.40029
7	BTA-78954-no-rs	47384327	1.04e-06	0.0274	0.37562		7	ARS-BFGL-NGS-20141	47274866	6.99e-08	0.00397	0.27615		4	ARS-BFGL-NGS-37807	77009788	6.44e-06	0.000425	0.24055
7	BTA-79025-no-rs	47892300	1.25e-09	0.00226	0.43035		7	BTA-78954-no-rs	47384327	0.000905	0.00693	0.38081		4	ARS-BFGL-NGS-22118	77074551	1.41e-06	0.031	0.23939
14	ARS-BFGL-BAC-8052	23893220	9.22e-05	0.0454	0.23798		7	BTA-79025-no-rs	47892300	0.000222	0.00729	0.38837		4	ARS-BFGL-NGS-30005	77108951	2.59e-07	0.00275	0.37954
14	BTA-91250-no-rs	24145838	9.64e-09	0.000146	0.39495		7	ARS-BFGL-NGS-108768	50137774	0.00033	0.00529	0.41407		4	Hapmap53144-ss46525999	77555681	5.73e-07	0.00549	0.37772
14	BTB-01417924	24182406	1.29e-06	0.0449	0.39539		7	Hapmap52400-rs29025316	56130546	0.000282	0.00473	0.43664		5	BTA-123395-no-rs	18298823	5.84e-05	0.0243	0.37886
14	BTB-01532239	24437778	4.78e-07	0.00146	0.86166		7	BTB-00311573	59077322	5.97e-05	0.0423	0.43074		5	ARS-BFGL-NGS-29626	18586765	2.43e-06	0.00567	0.48744
14	BTB-01530788	24524205	9.1e-05	0.0452	0.40455		7	BTB-00320041	80573481	0.000637	0.000572	0.43805		5	ARS-BFGL-NGS-108437	57008880	2.46e-05	0.0222	0.37485
14	BTB-00557532	24643266	2.47e-08	0.00019	0.22405		7	Hapmap38209-BTA-22552	99845133	0.000317	0.00528	0.33868		5	BTA-73563-no-rs	57087530	1.18e-09	0.00477	0.45952
14	Hapmap40120-BTA-34288	24787245	2.22e-05	0.0493	0.38809		7	ARS-BFGL-NGS-25853	100089527	0.000159	0.0241	0.33768		5	ARS-BFGL-NGS-100634	57335801	2.59e-05	0.0482	0.40804
14	Hapmap46986-BTA-34282	25307116	1.18e-08	0.000324	0.37882		14	ARS-BFGL-NGS-100407	21626317	2.41e-05	0.0429	0.33447		5	UA-IFASA-6196	57383719	7.8e-05	0.0362	0.39851
14	Hapmap46735-BTA-86653	25401722	1.24e-06	0.0325	0.24085		14	ARS-BFGL-NGS-66553	22800695	3.59e-06	0.00439	0.24117		5	ARS-BFGL-NGS-44271	57606624	4.49e-09	0.0011	0.22388
14	ARS-BFGL-NGS-36089	25698286	3.2e-07	0.00192	0.41394		14	UA-IFASA-9039	22875603	7.38e-06	0.00341	0.21601		5	ARS-BFGL-NGS-12487	57953405	7.95e-07	0.0333	0.37685
14	BTB-01143619	26196375	9.09e-07	0.00215	0.23838		14	ARS-BFGL-NGS-26028	22946107	4.71e-08	0.00289	0.37933		5	ARS-BFGL-NGS-103394	57977594	6.59e-07	0.0218	0.49585
14	UA-IFASA-8415	26223437	5.79e-06	0.0152	0.37591		14	ARS-BFGL-BAC-8052	23893220	7.23e-06	0.0115	0.38948		5	Hapmap36414-SCAFFOLD150043_20489	93567346	2.67e-10	0.000425	0.38726
14	BTB-01143580	26264142	3.71e-07	0.00362	0.37635		14	BTA-91250-no-rs	24145838	4.78e-07	0.000439	0.39567		5	ARS-BFGL-NGS-101806	97884594	5.7e-10	0.000198	0.40469
14	Hapmap32434-BTC-011497	26473490	5.21e-06	0.00252	0.23784		14	BTB-01417924	24182406	8.49e-07	0.00426	0.38902		5	ARS-BFGL-NGS-73099	97905449	1.34e-08	0.00191	0.38488
14	ARS-BFGL-NGS-35159	26508236	5.09e-08	0.000276	0.39058		14	BTB-01532239	24437778	1.92e-06	0.0071	0.44551		7	BTB-00301426	31779090	3.14e-06	0.0306	0.39899
14	Hapmap50665-BTA-34310	26542736	3.48e-07	0.0176	0.37467		14	BTB-01530788	24524205	7.73e-06	0.000127	0.40664		7	Hapmap42042-BTA-104105	39801912	8.81e-05	0.0274	0.39027
14	ARS-BFGL-NGS-83583	26597692	2.29e-07	0.00211	0.38668		14	BTB-00557532	24643266	3.59e-06	0.0115	0.37979		7	ARS-BFGL-NGS-12557	47252135	1.68e-05	0.0274	0.37862
14	ARS-BFGL-NGS-32721	26621020	2.29e-06	0.0324	0.48744		14	Hapmap40120-BTA-34288	24787245	5.13e-07	0.0258	0.33577		7	ARS-BFGL-NGS-20141	47274866	1.57e-08	0.000324	0.48514
14	Hapmap23172-BTC-011263	26685204	2.3e-07	0.0439	0.50038		14	Hapmap46986-BTA-34282	25307116	4.33e-07	0.000819	0.29859		7	Hapmap52400-rs29025316	56130546	8.96e-05	0.049	0.38135
14	Hapmap28828-BTC-011250	26713734	2.34e-08	0.000493	0.48342		14	Hapmap46735-BTA-86653	25401722	5.94e-08	0.000299	0.28985		7	BTB-00311573	59077322	3.49e-07	0.00019	0.38161
14	Hapmap30932-BTC-011225	26766010	4.66e-10	0.00019	0.49116		14	ARS-BFGL-NGS-36089	25698286	5.772e-07	0.00223	0.30509		7	BTB-00320041	80573481	9.41e-05	0.0274	0.38478
14	UA-IFASA-7902	26800529	1.77e-06	0.0158	0.42555		14	BTB-01143619	26196375	4.51e-07	0.00321	0.44687		7	Hapmap54892-rs29024390	93834124	2.34e-06	0.0118	0.40164
14	Hapmap31672-BTC-065429	26836013	3.21e-07	0.00452	0.38328		14	UA-IFASA-8415	26223437	9.12e-07	0.000321	0.37754		7	Hapmap53565-rs29013278	94242965	2.7e-05	0.0477	0.38614
14	Hapmap22691-BTC-065298	26926569	4.2e-06	0.0261	0.37994		14	BTB-01143580	26264142	3.28e-08	0.0224	0.43457		7	ARS-USMARC-Parent-DQ786759-rs29026696	94259472	1.67e-05	0.0447	0.41074
14	Hapmap25761-BTC-065280	26949215	3.1e-07	0.000339	0.39087		14	Hapmap32434-BTC-011497	26473490	4.88e-06	0.00356	0.23259		13	Hapmap54365-rs29014934	48305310	1.77e-07	0.00208	0.39339
14	BTB-01280026	27035971	1.34e-07	0.0408	0.38438		14	Hapmap50665-BTA-34310	26542736	4.88e-07	0.00283	0.23893		13	ARS-BFGL-NGS-3711	48429772	8.27e-06	0.0174	0.39441
14	Hapmap27934-BTC-065223	27155254	9.71e-08	0.000634	0.23857		14	ARS-BFGL-NGS-83583	26597692	5.1e-08	0.000423	0.23398		13	ARS-BFGL-NGS-35327	48485992	4.57e-05	0.0174	0.40357
18	UA-IFASA-8043	13346768	1.73e-08	0.00324	0.37724		14	ARS-BFGL-NGS-32721	26621020	3.59e-07	0.0027	0.43794		13	BTA-33314-no-rs	63939752	1.53e-07	0.00185	0.22375
18	Hapmap47004-BTA-42343	13857900	2.68e-06	0.0495	0.23807		14	Hapmap28828-BTC-011250	26713734	3.3e-07	0.0027	0.33802		13	ARS-BFGL-NGS-76722	69360031	1.94e-07	0.00428	0.37804
18	ARS-BFGL-NGS-23632	13974114	5.43e-08	0.00381	0.38084		14	Hapmap30932-BTC-011225	26766010	4.15e-05	0.0259	0.33982		14	ARS-BFGL-NGS-16159	19290077	2.64e-05	0.0132	0.37795
18	ARS-BFGL-NGS-28825	14058919	2.32e-06	0.0447	0.38248		14	Hapmap38958-BTA-44398	31785149	4.34e-08	0.00392	0.43915		14	UA-IFASA-9039	22875603	1.55e-06	0.00386	0.24053
18	ARS-BFGL-NGS-4996	14115136	2.47e-09	0.00042	0.39556		14	ARS-BFGL-BAC-10245	31819743	3.34e-07	0.0486	0.43933		14	ARS-BFGL-NGS-26028	22946107	1.46e-05	0.00256	0.40056
18	ARS-BFGL-NGS-31386	14208633	2.48e-06	0.0197	0.39088		14	Hapmap41211-BTA-25540	45711331	3.77e-05	0.000174	0.34266		14	ARS-BFGL-BAC-8052	23893220	6.38e-05	0.00223	0.20031
18	Hapmap44238-BTA-42338	14401871	2.66e-07	0.00487	0.39709		14	UA-IFASA-6858	45843102	2.77e-07	0.00392	0.23831		14	BTA-91250-no-rs	24145838	5.82e-05	0.00223	0.24033
18	BTA-42522-no-rs	15039844	1.59e-07	0.000328	0.38493		14	ARS-BFGL-NGS-108612	45945108	3.98e-07	0.000125	0.23792		14	BTB-01417924	24182406	4.59e-06	0.00746	0.40802
18	BTA-121118-no-rs	15069718	4.08e-07	0.00328	0.37984		14	ARS-BFGL-NGS-49187	46016583	2.78e-06	0.00447	0.43787		14	BTB-01532239	24437778	8.9e-06	0.0416	0.40011
18	Hapmap42939-BTA-42498	15594562	3.79e-09	0.00191	0.38235		14	Hapmap53046-rs29015307	46060033	4.47e-05	0.0225	0.38403		14	BTB-01530788	24524205	8.87e-09	0.0484	0.38504
18	ARS-BFGL-BAC-33135	15883183	4.38e-07	0.0362	0.40092		14	Hapmap23517-BTC-058008	10013686	7.68e-06	0.0048	0.37825		14	BTB-00557532	24643266	4.52e-07	0.0182	0.37351
26	Hapmap53405-rs29014382	22339074	2.19e-07	0.0362	0.38605		14	UA-IFASA-6233	10090807	2.26e-07	0.0047	0.38735		14	Hapmap40120-BTA-34288	24787245	6.21e-05	0.022	0.37864
26	Hapmap51875-BTA-110142	22526369	1.37e-09	0.0441	0.37957		18	ARS-BFGL-NGS-107817	13061132	3.12e-07	0.0191	0.22386		14	Hapmap46986-BTA-34282	25307116	6.44e-06	0.0216	0.37743
26	ARS-BFGL-NGS-101647	22550366	1.96e-08	0.00362	0.39911		18	ARS-BFGL-NGS-7750	13197861	2.19e-08	0.0191	0.49588		14	Hapmap46735-BTA-86653	25401722	1.41e-06	0.00709	0.3789
26	BTA-60900-no-rs	22557427	1.31e-09	0.000426	0.37546		18	ARS-BFGL-NGS-28825	14058919	4.28e-07	0.00876	0.38964		14	ARS-BFGL-NGS-36089	25698286	2.59e-07	0.0378	0.37994
26	BTB-00932483	22826271	4.5e-06	0.0025	0.37585		18	ARS-BFGL-NGS-4996	14115136	1.23e-07	0.00292	0.39194		14	BTB-01143619	26196375	5.73e-07	0.022	0.41597
26	ARS-BFGL-NGS-11271	22913016	7.54e-07	0.00426	0.40048		18	ARS-BFGL-NGS-31386	14208633	1.67e-06	0.000398	0.38534		14	UA-IFASA-8415	26223437	5.84e-05	0.0142	0.37548
26	Hapmap38196-BTA-114696	23461479	7.87e-06	0.036	0.04037		18	Hapmap44238-BTA-42338	14401871	5.39e-06	0.000672	0.29643		14	BTB-01143580	26264142	2.43e-06	0.00383	0.38421
26	Hapmap49372-BTA-91009	23689229	1.04e-07	0.0362	0.38001		18	BTA-42522-no-rs	15039844	4.39e-07	0.00712	0.37566		14	Hapmap32434-BTC-011497	26473490	2.46e-05	0.00767	0.38926
							18	BTA-121118-no-rs	15069718	5.74e-07	0.00418	0.29312		14	Hapmap50665-BTA-34310	26542736	3.91e-05	0.00661	0.39914
							18	ARS-BFGL-NGS-19902	44238908	2.76e-06	0.000699	0.39605		14	ARS-BFGL-NGS-83583	26597692	7.38e-06	0.00341	0.38439
							18	Hapmap47949-BTA-43407	44524702	1.46e-07	0.00238	0.39885		14	ARS-BFGL-NGS-32721	26621020	4.71e-08	0.00289	0.40062
							18	Hapmap55149-rs29025570	44562069	5.57e-08	0.000176	0.20277		14	Hapmap28828-BTC-011250	26713734	7.23e-06	0.0115	0.39378
							18	ARS-BFGL-NGS-3835	51503668	2.18e-07	5.39e-05	0.38495		14	Hapmap30932-BTC-011225	26766010	4.78e-07	0.000439	0.38449
							26	Hapmap53405-rs29014382	22339074	1.72e-08	0.0012	0.21238		14	Hapmap41211-BTA-25540	45711331	8.49e-07	0.00426	0.37605
							26	Hapmap51875-BTA-110142	22526369	7.17e-07	0.00441	0.37407		14	UA-IFASA-6858	45843102	1.92e-06	0.0071	0.37741
							26	ARS-BFGL-NGS-101647	22550366	6.57e-06	0.0426	0.39765		14	ARS-BFGL-NGS-49187	46016583	7.73e-06	0.000127	0.37833
							26	BTA-60900-no-rs	22557427	6.71e-06	0.000767	0.39486		14	Hapmap53046-rs29015307	46060033	3.59e-06	0.0115	0.41703
							26	BTB-00932483	22826271	3.47e-08	0.000178	0.39226		18	ARS-BFGL-NGS-107817	13061132	5.13e-07	0.0258	0.38957
							26	ARS-BFGL-NGS-11271	22913016	2.7e-07	0.0377	0.43793		18	ARS-BFGL-NGS-7750	13197861	4.33e-07	0.000819	0.37738
							29	ARS-BFGL-NGS-14050	47499900	1.59e-07	0.000328	0.38364		18	ARS-BFGL-NGS-28825	14058919	5.94e-08	0.000299	0.41476
							29	ARS-BFGL-NGS-107395	47527067	4.08e-07	0.00328	0.37775		18	ARS-BFGL-NGS-4996	14115136	5.772e-07	0.00223	0.38177
							29	ARS-BFGL-NGS-109317	49906123	3.79e-09	0.00191	0.38458		18	ARS-BFGL-NGS-31386	14208633	4.51e-07	0.00321	0.39767
							29	ARS-BFGL-NGS-25479	49979913	1.24e-05	0.0229	0.39366		18	Hapmap44238-BTA-42338	14401871	9.12e-07	0.000321	0.39062
														18	BTA-42522-no-rs	15039844	3.28e-08	0.0224	0.38081
														18	BTA-121118-no-rs	15069718	2.34e-06	0.00383	0.38173
														18	Hapmap42446-BTA-118372	15199711	3.431e-06	0.00834	0.40349
														18	Hapmap42939-BTA-42498	15594562	2.41e-06	0.00343	0.43016
														18	ARS-BFGL-NGS-3835	51503668	2.34e-06	0.00127	0.37905
														26	Hapmap53405-rs29014382	22339074	4.66e-06	0.0174	0.38226
														26	Hapmap51875-BTA-110142	22526369	1.77e-08	0.000179	0.40734
														26	ARS-BFGL-NGS-101647	22550366	3.21e-07	0.00177	0.38006
														26	BTA-60900-no-rs	22557427	4.2e-07	0.00188	0.3887
														26	BTB-00932483	22826271	3.1e-06	0.0495	0.37872
														26	ARS-BFGL-NGS-11271	22913016	1.34e-06	0.0495	0.38409
