# Supplementary material for: Validation of selection signatures for coat color in the Podolica Italiana gray cattle breed
Source: Front Genet. 2024 Dec 9;15:1453295. doi: 10.3389/fgene.2024.1453295 (PMC11663911; doi:10.3389/fgene.2024.1453295)
Supplement: Supplementary file 7 [file Table1.xlsx]

## Sheet: Table S1
Supplementary Table S1: Outline of the experimental design.
Test Breed (GREY)	N	Reference Breed	Reference Breed	Reference Breed	Reference Breed
		(non-GREY)	(non-GREY)	(non-GREY)	(non-GREY)
		N = 24	N = 35	N = 20	N = 33
POD_OLD	30	Holstein	Limousin	Angus	Charolais
POD_MED	30	Holstein	Limousin	Angus	Charolais
POD_NEW	30	Holstein	Limousin	Angus	Charolais
N = number of genotyped animals; POD_OLD = group of Podolica Italiana born in 1995-1996-1997; POD_MED = group of Podolica Italiana born in 2009; POD_NEW = group of Podolica Italiana born in 2019
