# Supplementary material for: Validation of selection signatures for coat color in the Podolica Italiana gray cattle breed
Source: Front Genet. 2024 Dec 9;15:1453295. doi: 10.3389/fgene.2024.1453295 (PMC11663911; doi:10.3389/fgene.2024.1453295)
Supplement: Supplementary file 8 [file Table5.xlsx]

## Sheet: Table S5
Supplementary Table S5: Results of BayeScan analysis showing the loci identified in at least 7 pairwise contrasts out the 12 (3x4) performed contrasts.
chr	SNP ID	bp	N*
2	Hapmap49624-BTA-47893	6700805	11
2	ARS-BFGL-NGS-11319	6763227	12
2	Hapmap47560-BTA-30470	6831955	9
7	ARS-BFGL-NGS-12557	47252135	9
7	ARS-BFGL-NGS-20141	47274866	7
14	ARS-BFGL-BAC-8052	23893220	9
14	BTB-01532239	24437778	12
14	BTB-01530788	24524205	12
14	BTB-00557532	24643266	12
14	Hapmap40120-BTA-34288	24787245	9
14	Hapmap46986-BTA-34282	25307116	11
14	Hapmap46735-BTA-86653	25401722	9
14	ARS-BFGL-NGS-36089	25698286	9
14	BTB-01143619	26196375	9
18	ARS-BFGL-NGS-4996	14115136	7
18	ARS-BFGL-NGS-31386	14208633	7
18	Hapmap44238-BTA-42338	14401871	9
26	Hapmap53405-rs29014382	22339074	12
26	ARS-BFGL-NGS-101647	22550366	9
26	BTA-60900-no-rs	22557427	12
26	BTB-00932483	22826271	12
26	ARS-BFGL-NGS-11271	22913016	9
* N indicates the number of pairwise contrasts in which a signal is observed.
