# Supplementary material for: Validation of selection signatures for coat color in the Podolica Italiana gray cattle breed
Source: Front Genet. 2024 Dec 9;15:1453295. doi: 10.3389/fgene.2024.1453295 (PMC11663911; doi:10.3389/fgene.2024.1453295)
Supplement: Supplementary file 9 [file Table7.xlsx]

## Sheet: Supplementary Table S7
Supplementary Table S7: Results of the Gene Ontology analysis performed by using both genes previously identified by Senczuk et al. (2020) and validated in our study as well as newly identified through our approach.
Melanocytes differentiation and development from embryonic neural crest cells
5	GO:0030154	cell differentiation	16	CAMK2B|CBFA2T3|CDKL3|DDX56|LDB1|LYN|NFKB2|NOLC1|PENK|PITX3|PSD|PURB|SUFU|TCF7|TOX|VDAC1
11	GO:0022607	cellular component assembly	12	ACTR1A|CDH15|CDT1|CHMP1A|CYBA|FANCA|LDB1|NUDCD3|SKP1|TCF7|TGS1|TRAPPC2L
15	GO:0007049	cell cycle	8	ACTR1A|CDT1|CHMP1A|FANCA|FBXL15|NOLC1|PPP2CA|SKP1
27	GO:0048646	anatomical structure formation involved in morphogenesis	5	LDB1|NFKB2|NOLC1|SLC40A1|SUFU
29	GO:0009790	embryo development	5	ANKRD11|LDB1|NOLC1|SUFU|TCF7
30	GO:0040011	locomotion (self-propelled movement of a cell)	4	GBF1|LYN|MYO1G|PPIA
31	GO:0048870	cell motility	4	GBF1|LYN|MYO1G|PPIA
37	GO:0008283	cell population proliferation	2	PENK|PURB
39	GO:0000902	cell morphogenesis	2	CDH15|CDKL3
40	GO:0051301	cell division	2	CDT1|CHMP1A
42	GO:0050877	nervous system process	2	PENK|VDAC1
45	GO:0040007	growth (the increase in size or mass of a cell)	2	ANKRD11|CDKL3
Pigment synthesis in the melanocytes
2	GO:0034641	cellular nitrogen compound metabolic process	22	ACSF3|APRT|ASNSD1|CTU2|DDX56|DPEP1|ELOVL3|FANCA|LDB1|MVD|NOLC1|OGDH|ORMDL1|OSGEPL1|PMS1|PPIA|PPP2CA|RPL13|TCF7|TGS1|VPS9D1|WDR75
6	GO:0006464	cellular protein modification process	15	CAMK2B|CDK10|CDKL3|CTU2|FBXL15|LDB1|LYN|MVD|OGDH|PENK|PPIA|PPP2CA|SKP1|TRIM8|ZMIZ2
7	GO:0007165	signal transduction	14	CAMK2B|CYBA|LDB1|LYN|MYO1G|NFKB2|PENK|PPIA|PPP2CA|PSD|SKP1|SUFU|TCF7|TRIM8
8	GO:0009058	biosynthetic process	14	ACSF3|APRT|ASNSD1|CDT1|CPNE7|CYBA|ELOVL3|GBF1|LDB1|MVD|NPC1L1|PPIA|RPL13|VPS9D1
21	GO:0006790	sulfur compound metabolic process	6	ACSF3|DPEP1|ELOVL3|GALNS|MVD|OGDH
34	GO:0006520	cellular amino acid metabolic process	3	ASNSD1|DPEP1|OGDH
Melanin transfer from melanocytes to keratinocytes
3	GO:0006810	transport	21	ACTR1A|APRT|CHMP1A|CYBA|GALNS|GBF1|LYN|MYO1G|NPC1L1|PIEZO1|PPIA|RPL13|SLC22A31|SLC40A1|SPG7|TMED4|TRAPPC2L|VDAC1|VPS9D1|XKR4|YKT6
10	GO:0016192	vesicle-mediated transport	13	ACTR1A|APRT|CHMP1A|CYBA|GALNS|GBF1|LYN|MYO1G|PPIA|TMED4|TRAPPC2L|XKR4|YKT6
12	GO:0044281	small molecule metabolic process	11	ACSF3|APRT|ASNSD1|DPEP1|ELOVL3|GALNS|MVD|NPC1L1|OGDH|VDAC1|VPS9D1
14	GO:0061024	membrane organization	8	CHMP1A|GBF1|PPIA|PPP2CA|SPG7|TRAPPC2L|XKR4|YKT6
22	GO:0015031	protein transport	6	CHMP1A|GBF1|LYN|RPL13|TMED4|YKT6
24	GO:0055085	transmembrane transport	6	PIEZO1|SLC22A31|SLC40A1|SPG7|VDAC1|VPS9D1
25	GO:0007267	cell-cell signaling	6	LDB1|LYN|PENK|SKP1|TCF7|VDAC1
48	GO:0030705	cytoskeleton-dependent intracellular transport	2	ACTR1A|SPG7
50	GO:0007155	cell adhesion	2	CDH15|MYO1G
51	GO:0007009	plasma membrane organization	1	XKR4
53	GO:0007034	vacuolar transport	1	CHMP1A
54	GO:0007010	cytoskeleton organization	1	ACTR1A
56	GO:0034330	cell junction organization	1	CDH15
61	GO:0030198	extracellular matrix organization	1	NFKB2
Response to different classes of external stimuli
4	GO:0002376	immune system process	16	ACTR1A|APRT|CAMK2B|CBFA2T3|CYBA|GALNS|GBF1|LYN|MYO1G|NFKB2|PPIA|SKP1|SLC40A1|TCF7|TOX|TRIM8
9	GO:0006950	response to stress	14	CAMK2B|CBFA2T3|CYBA|DPEP1|FANCA|LYN|NOLC1|NPC1L1|PENK|PITX3|PMS1|SKP1|TRIM8|VDAC1
Autophagy and lysosomal disorders
13	GO:0009056	catabolic process	9	ACSF3|DPEP1|FBXL15|GALNS|OGDH|PPP2CA|RPL13|SKP1|VDAC1
18	GO:0042592	homeostatic process	7	ANKRD11|CYBA|LDB1|LYN|ORMDL1|SKP1|SLC40A1
26	GO:0008219	cell death	5	DPEP1|PPP2CA|SPG7|VDAC1|XKR4
36	GO:0007568	aging	3	NFKB2|PENK|PITX3
44	GO:0006457	protein folding	2	NUDCD3|PPIA
59	GO:0006605	protein targeting	1	RPL13
62	GO:0006914	autophagy	1	VDAC1
Other
1	GO:0048856	anatomical structure development (hair follicle development)	24	ANKRD11|APRT|CAMK2B|CBFA2T3|CDH15|CDKL3|DDX56|FANCA|FBXL15|LDB1|LYN|NFKB2|NOLC1|PENK|PITX3|PPP2CA|PSD|SLC40A1|SPG7|SUFU|TCF7|TOX|VDAC1|XKR4
16	GO:0000278	mitotic cell cycle	7	ACTR1A|CDT1|CHMP1A|FBXL15|NOLC1|PPP2CA|SKP1
17	GO:0006629	lipid metabolic process	7	ACSF3|CPNE7|ELOVL3|MVD|NPC1L1|ORMDL1|PPP2CA
19	GO:0044403	symbiotic process	7	CHMP1A|GBF1|LYN|PPIA|RPL13|SKP1|VDAC1
20	GO:0065003	protein-containing complex assembly	7	CDT1|CYBA|FANCA|SKP1|TCF7|TGS1|TRAPPC2L
23	GO:0051186	cofactor metabolic process	6	ACSF3|CYBA|DPEP1|ELOVL3|MVD|OGDH
28	GO:0051276	chromosome organization	5	CDT1|CHMP1A|LDB1|SKP1|ZMIZ2
32	GO:0000003	reproduction	4	ACTR1A|FANCA|PPP2CA|TCF7
33	GO:0006259	DNA metabolic process	4	FANCA|PMS1|PPIA|TCF7
35	GO:0042254	ribosome biogenesis	3	DDX56|NOLC1|WDR75
38	GO:0034655	nucleobase-containing compound catabolic process	2	PPP2CA|RPL13
41	GO:0006091	generation of precursor metabolites and energy	2	CYBA|OGDH
43	GO:0006399	tRNA metabolic process	2	CTU2|OSGEPL1
46	GO:0140014	mitotic nuclear division	2	CDT1|CHMP1A
47	GO:0007059	chromosome segregation	2	CDT1|CHMP1A
49	GO:0007005	mitochondrion organization	2	PPRC1|SPG7
52	GO:0006412	translation	1	RPL13
55	GO:0006397	mRNA processing	1	TGS1
57	GO:0003013	circulatory system process	1	CYBA
58	GO:0005975	carbohydrate metabolic process	1	OGDH
60	GO:0022618	ribonucleoprotein complex assembly	1	TGS1
